# Supplementary material for: Towards an Understanding of the Mode of Action of Human Aromatase Activity for Azoles through Quantum Chemical Descriptors-Based Regression and Structure Activity Relationship Modeling Analysis
Source: Molecules. 2020 Feb 8;25(3):739. doi: 10.3390/molecules25030739 (PMC7037385; doi:10.3390/molecules25030739)
Supplement: Supplementary file 1 [file molecules-25-00739-s001.zip]

Archive with 4 entries (3 files):
- molecules-687501-supplymentary-final/
- molecules-687501-supplymentary-final/molecules-687501-figures.pdf
- molecules-687501-supplymentary-final/SA.xlsx
- molecules-687501-supplymentary-final/SB.xlsx
