# Supplementary material for: Towards an Understanding of the Mode of Action of Human Aromatase Activity for Azoles through Quantum Chemical Descriptors-Based Regression and Structure Activity Relationship Modeling Analysis
Source: Molecules. 2020 Feb 8;25(3):739. doi: 10.3390/molecules25030739 (PMC7037385; doi:10.3390/molecules25030739)
Supplement: Supplementary file 1 [file molecules-25-00739-s001.zip › molecules-687501-supplymentary-final/SA.xlsx]

## Sheet: Content
Towards an understanding of the mode of action of human aromatase activity for azoles through quantum-chemical descriptors-based regression and SAR modelling analysis
Chayawan1, Cosimo Toma1, Emilio Benfenati1, and Ana Y. Caballero Alfonso 1,2,*
1	Laboratory of Environmental Chemistry and Toxicology, Department of Environmental Health Sciences, Istituto di Ricerche Farmacologiche “Mario Negri” - IRCCS, Milano, Italy; emilio.benfenati@marionegri.it, cosimo.toma@marionegri.it, chayawan.chayawan@marionegri.it, ana.caballero@marionegri.it
2	Jozef Stefan International Postgraduate School, Jamova cesta 39, 1000 Ljubljana, Slovenia 1; e-mail@e-mail.com
Table SA1: Data set employed for structural fragment extraction through classification modelling using SARpy[23]
Table SA2: Output file of the classification modelling considering fragment's SMARTS and its occurances in azole compounds
Table SA1.1: Compounds containig fragment SA1 along with the fragment's SMARTS and structure, extracted from Table SA2.
Table SA1.2: Compounds containig fragment SA2 along with the fragment's SMARTS and structure, extracted from Table SA2.
Table SA1.3: Compounds containig fragment SA3 along with the fragment's SMARTS and structure, extracted from Table SA2.
Table SA1.4: Compounds containig fragment SA4 along with the fragment's SMARTS and structure, extracted from Table SA2.
Table SA1.5: Compounds containig fragment SA5 along with the fragment's SMARTS and structure, extracted from Table SA2.
Table SA1.6: Compounds containig fragment SA6 along with the fragment's SMARTS and structure, extracted from Table SA2.
Table SA1.7: Compounds containig fragment SA7 along with the fragment's SMARTS and structure, extracted from Table SA2.
Table SA1.8: Compounds containig fragment SA8 along with the fragment's SMARTS and structure, extracted from Table SA2.
Table SA1.9: Compounds containig fragment SA9 along with the fragment's SMARTS and structure, extracted from Table SA2.
Table SA1.10: Compounds containig fragment SA10 along with the fragment's SMARTS and structure, extracted from Table SA2.
Table SA1.11: Compounds containig fragment SA11 along with the fragment's SMARTS and structure, extracted from Table SA2.

## Sheet: SA1
Table SA1: Data set employed for structural fragment extraction through classification modelling using SARpy[23]
ID heatmap	ID	Unique concatenate(Assay outcome)	SAMPLE_NAME	CAS	AC50 (MEAN)	First(2Dcleaned and desalted smiles)	Unique count(SAMPLE_NAME)	Flag	Binary Activity
53	251	active antagonist	1-[2-(Trifluoromethyl)phenyl]-1H-imidazole	25371-96-4	6.94386	FC(F)(F)c1c(cccc1)-n2ccnc2	1	Diazole	0
13	417	active agonist	2-Amino-4-(p-nitrophenyl)thiazole	2104-09-8	9.78715	Nc1nc(cs1)-c2ccc(cc2)[N+]([O-])=O	1	Monazole	1
10	423	active agonist	2-Amino-4-phenylthiazole hydrobromide hydrate	52253-69-7	6.33284	Nc1nc(cs1)-c2ccccc2	1	Monazole	1
5	425	active agonist	2-Amino-5,6-dimethylbenzothiazole	29927-08-0	1.23089	Cc1cc2c(cc1C)nc(N)s2	1	Monazole	1
7	428	active agonist	2-Amino-6-ethoxybenzothiazole	94-45-1	1.70889	CCOc1ccc2nc(N)sc2c1	1	Monazole	1
11	429	active agonist	2-Amino-6-methoxybenzothiazole	1747-60-0	6.60073	COc1cc2c(cc1)nc(N)s2	1	Monazole	1
18	436	active agonist	2-Aminobenzothiazole	136-95-8	31.1995	Nc1nc2c(s1)cccc2	1	Monazole	1
30	855	active agonist	6-Mercaptopurine	50-44-2	6.26365	S=c1[nH]cnc2c1nc[nH]2	1	Diazole	1
39	866	active antagonist	6-Thioguanine	154-42-7	0.470732	Nc1nc2c([nH]cn2)c(=S)[nH]1	1	Diazole	0
34	882	active agonist	Acadesine	2627-69-2	24.6377	NC(=O)c1c(N)n(cn1)C2OC(CO)C(O)C2O	1	Diazole	1
28	927	active agonist	Adenine	73-24-5	5.5157	Nc1ncnc2c1nc[nH]2	1	Diazole	1
22	936	active agonist	Albendazole	54965-21-8	1.18032	CCCSc1ccc2[nH]c(NC(=O)OC)nc2c1	1	Diazole	1
66	1001	active antagonist	Anastrozole	120511-73-1	0.29668	CC(C)(C#N)c1cc(cc(Cn2cncn2)c1)C(C)(C)C#N	1	Triazole	0
15	1022	active agonist	Arotinolol hydrochloride	68377-91-3	22.3838	CC(C)(C)NCC(O)CSc1nc(cs1)-c2ccc(s2)C(N)=O	1	Monazole	1
19	1026	active agonist	Ataluren	775304-57-9	0.00668242	OC(=O)c1cccc(c1)-c2noc(n2)-c3ccccc3F	1	Diazole	1
31	1050	active agonist	Azathioprine	446-86-6	10.4226	Cn1cnc(c1Sc2ncnc3c2[nH]cn3)[N+]([O-])=O	1	Diazole	1
42	1146	active antagonist	Bifonazole	60628-96-8	0.87418	c1cn(cn1)C(c2ccccc2)c3ccc(cc3)-c4ccccc4	1	Diazole	0
58	1219	active antagonist	Butoconazole nitrate	64872-77-1	13.7615	Clc1ccc(CCC(Cn2ccnc2)Sc3c(Cl)cccc3Cl)cc1	1	Diazole	0
27	1260	active agonist	Cambendazole	26097-80-3	3.48017	CC(C)OC(=O)Nc1cc2c([nH]c(n2)-c3cscn3)cc1	1	Diazole	1
36	1279	active agonist	Carbendazim	10605-21-7	43.2771	COC(=O)Nc1nc2ccccc2[nH]1	1	Diazole	1
79	1292	active antagonist	Carfentrazone-ethyl	128639-02-1	54.4827	CCOC(=O)C(Cl)Cc1c(Cl)cc(F)c(c1)-n2nc(C)n(C(F)F)c2=O	1	Triazole	0
17	1309	active agonist	Cefodizime sodium	86329-79-5	29.8493	CON=C(C(=O)NC1C2SCC(CSc3nc(C)c(CC([O-])=O)s3)=C(N2C1=O)C([O-])=O)c4csc(N)n4	1	Monazole	1
63	1241	active antagonist	CJ-013610	249296-43-3	48.5577	Cc1nccn1-c2ccc(Sc3cccc(c3)C4(CCOCC4)C(N)=O)cc2	1	Diazole	0
57	1392	active antagonist	Climbazole	38083-17-9	13.3332	CC(C)(C)C(=O)C(Oc1ccc(Cl)cc1)n2ccnc2	1	Diazole	0
45	1403	active antagonist	Clofarabine	123318-82-1	1.58465	Nc1nc(Cl)nc2c1ncn2C3OC(CO)C(O)C3F	1	Diazole	0
14	1562	active agonist	Diamthazole	95-27-2	22.3838	CCN(CC)CCOc1ccc2nc(sc2c1)N(C)C	1	Monazole	1
74	1787	active antagonist	Etaconazole	60207-93-4	26.278	CCC1COC(Cn2cncn2)(O1)c3c(Cl)cc(Cl)cc3	1	Triazole	0
37	1865	active antagonist	Fadrozole hydrochloride	102676-31-3	0.00902326	N#Cc1ccc(cc1)C2CCCc3cncn23	1	Diazole	0
6	1871	active agonist	Fanetizole	79069-94-6	1.49601	C(Cc1ccccc1)Nc2nc(cs2)-c3ccccc3	1	Monazole	1
1	1875	active agonist	Febuxostat	144060-53-7	0.0361632	CC(C)COc1ccc(cc1C#N)-c2nc(C)c(s2)C(O)=O	1	Monazole	1
21	1881	active agonist	Fenbendazole	43210-67-9	1.05196	COC(=O)Nc1nc2cc(Sc3ccccc3)ccc2[nH]1	1	Diazole	1
76	1882	active antagonist	Fenbuconazole	114369-43-6	33.082	Clc1ccc(CCC(Cn2cncn2)(C#N)c3ccccc3)cc1	1	Triazole	0
67	1958	active antagonist	Flusilazole	85509-19-9	0.579811	C[Si](Cn1cncn1)(c2ccc(F)cc2)c3ccc(F)cc3	1	Triazole	0
77	1961	active antagonist	Flutriafol	76674-21-0	48.5577	OC(Cn1cncn1)(c2ccc(F)cc2)c3c(F)cccc3	1	Triazole	0
35	1981	active agonist	Furafylline	80288-49-9	29.8493	Cn1c(=O)n(Cc2ccco2)c3c([nH]c(C)n3)c1=O	1	Diazole	1
41	2101, 2102	active antagonist	Imazalil, Imazalil sulfate	35554-44-0, 58594-72-2	0.683702	Clc1cc(Cl)c(cc1)C(Cn2ccnc2)OCC=C	2	Diazole	0
54	2108	active antagonist	Imazodan	84243-58-3	7.21552	O=C1CCC(=NN1)c2ccc(cc2)-n3ccnc3	1	Diazole	0
68	2143	active antagonist	Ipconazole	125225-28-7	3.96725	CC(C)C1CCC(Cc2ccc(Cl)cc2)C1(O)Cn3cncn3	1	Triazole	0
56	2162	active antagonist	Isoconazole	27523-40-6	10.1235	Clc1cc(Cl)c(cc1)C(Cn2ccnc2)OCc3c(Cl)cccc3Cl	1	Diazole	0
72	2189	active antagonist	Israpafant	117279-73-9	23.7101	CC(C)Cc1ccc(CCc2cc3c(s2)-n4c(C)nnc4C(C)N=C3c5c(Cl)cccc5)cc1	1	Triazole	0
49	2218	active antagonist	Lanoconazole	101530-10-3	3.10171	Clc1c(cccc1)C2CSC(S2)=C(C#N)n3ccnc3	1	Diazole	0
32	2220	active agonist	Lansoprazole	103577-45-3	12.3481	Cc1c(OCC(F)(F)F)ccnc1CS(=O)c2nc3ccccc3[nH]2	1	Diazole	1
8	2225	active agonist	Leflunomide	75706-12-6	1.80025	Cc1c(cno1)C(=O)Nc2ccc(cc2)C(F)(F)F	1	Monazole	1
65	2231	active antagonist	Letrozole	112809-51-5	0.0173247	N#Cc1ccc(cc1)C(n2cncn2)c3ccc(cc3)C#N	1	Triazole	0
40	2241	active antagonist	Liarozole hydrochloride	145858-50-0	0.510819	Clc1cccc(c1)C(n2ccnc2)c3ccc4nc[nH]c4c3	1	Diazole	0
43	2275	active antagonist	Luliconazole	187164-19-8	1.2981	Clc1cc(Cl)c(cc1)C2CSC(S2)=C(C#N)n3ccnc3	1	Diazole	0
61	2303	active antagonist	Medetomidine hydrochloride	86347-15-1	29.8493	CC(c1c[nH]cn1)c2c(C)c(C)ccc2	1	Diazole	0
9	2343	active agonist	Methabenzthiazuron	18691-97-9	2.08733	CNC(=O)N(C)c1nc2c(s1)cccc2	1	Monazole	1
52	2412	active antagonist	Metrifudil	23707-33-7	5.95572	Cc1c(CNc2ncnc3c2ncn3C4OC(CO)C(O)C4O)cccc1	1	Diazole	0
55	2422	active antagonist	Miconazole	22916-47-8	7.73866	Clc1ccc(COC(Cn2ccnc2)c3ccc(Cl)cc3Cl)c(Cl)c1	1	Diazole	0
69	2464	active antagonist	Myclobutanil	88671-89-0	5.01537	CCCCC(Cn1cncn1)(C#N)c2ccc(Cl)cc2	1	Triazole	0
26	2518	active agonist	N-Benzyl-9-(tetrahydro-2H-pyran-2-yl)adenine	2312-73-4	2.7306	C(Nc1ncnc2c1ncn2C3CCCCO3)c4ccccc4	1	Diazole	1
2	2621	active agonist	Nitazoxanide	55981-09-4	0.455268	CC(=O)Oc1c(cccc1)C(=O)Nc2ncc(s2)[N+]([O-])=O	1	Monazole	1
25	2635	active agonist	Nocodazole	31430-18-9	2.51151	COC(=O)Nc1nc2c([nH]1)ccc(c2)C(=O)c3cccs3	1	Diazole	1
47	2699	active antagonist	Oxiconazole nitrate	64211-46-7	2.66032	Clc1ccc(CON=C(Cn2ccnc2)c3ccc(Cl)cc3Cl)c(Cl)c1	1	Diazole	0
24	2734	active agonist	Parbendazole	14255-87-9	2.18105	CCCCc1cc2c([nH]c(NC(=O)OC)n2)cc1	1	Diazole	1
16	2735	active agonist	Parecoxib sodium	198470-85-8	26.6032	CCC(=O)[N-]S(=O)(=O)c1ccc(cc1)-c2c(C)onc2-c3ccccc3	1	Monazole	1
71	2747	active antagonist	Penconazole	66246-88-6	14.2208	CCCC(Cn1cncn1)c2c(Cl)cc(Cl)cc2	1	Triazole	0
23	2832	active agonist	Pifexole	27199-40-2	1.49601	Clc1c(cccc1)-c2nc(no2)-c3ccncc3	1	Diazole	1
33	2837	active agonist	Pimobendan hydrochloride	77469-98-8	21.9584	COc1ccc(cc1)-c2nc3c([nH]2)ccc(c3)C4=NNC(=O)CC4C	1	Diazole	1
44	2899	active antagonist	Prochloraz	67747-09-5	1.38364	CCCN(CCOc1c(Cl)cc(Cl)cc1Cl)C(=O)n2ccnc2	1	Diazole	0
75	2922	active antagonist	Propiconazole	60207-90-1	31.1995	CCCC1COC(Cn2cncn2)(O1)c3c(Cl)cc(Cl)cc3	1	Triazole	0
12	3013	active agonist	Riluzole	1744-22-5	9.43918	Nc1nc2c(s1)cc(OC(F)(F)F)cc2	1	Monazole	1
20	3069	active agonist	Selumetinib	606143-52-6	0.0256016	Cn1cnc2c1cc(C(=O)NOCCO)c(Nc3ccc(Br)cc3Cl)c2F	1	Diazole	1
50	3071	active antagonist	Sertaconazole nitrate	99592-39-9	5.07379	Clc1cc(Cl)c(cc1)C(Cn2ccnc2)OCc3csc4c3cccc4Cl	1	Diazole	0
48	3127	active antagonist	Sulconazole nitrate	61318-91-0	3.08081	Clc1ccc(CSC(Cn2ccnc2)c3ccc(Cl)cc3Cl)cc1	1	Diazole	0
64	3172	active antagonist	Surinabant	288104-79-0	68.5896	CCc1c(n(nc1C(=O)NN2CCCCC2)-c3ccc(Cl)cc3Cl)-c4ccc(Br)cc4	1	Diazole	0
3	3202	active agonist	Tenonitrozole	3810-35-3	0.595572	[O-][N+](=O)c1cnc(NC(=O)c2cccs2)s1	1	Monazole	1
70	3225	active antagonist	Tetraconazole	112281-77-3	7.36097	FC(F)C(F)(F)OCC(Cn1cncn1)c2c(Cl)cc(Cl)cc2	1	Triazole	0
29	3256	active agonist	Thioinosine	574-25-4	5.73149	OCC1OC(C(O)C1O)n2cnc3c2ncnc3S	1	Diazole	1
59	3275	active antagonist	Timiperone	57648-21-2	18.1246	Fc1ccc(cc1)C(=O)CCCN2CCC(CC2)n3c(=S)[nH]c4c3cccc4	1	Diazole	0
51	3279	active antagonist	Tioconazole	65899-73-2	5.5157	Clc1c(COC(Cn2ccnc2)c3c(Cl)cc(Cl)cc3)ccs1	1	Diazole	0
4	3283	active agonist	Tioxidazole	61570-90-9	0.87418	CCCOc1ccc2nc(NC(=O)OC)sc2c1	1	Monazole	1
78	3326	active antagonist	Triadimefon	43121-43-3	54.4273	CC(C)(C)C(=O)C(Oc1ccc(Cl)cc1)n2cncn2	1	Triazole	0
73	3327	active antagonist	Triadimenol	55219-65-3	25.708	CC(C)(C)C(O)C(Oc1ccc(Cl)cc1)n2cncn2	1	Triazole	0
60	3341	active antagonist	Triclabendazole	68786-66-3	23.7101	CSc1nc2c([nH]1)cc(Oc3cccc(Cl)c3Cl)c(Cl)c2	1	Diazole	0
38	3354	active antagonist	Triflumizole	68694-11-1	0.0504061	CCCOCC(=Nc1c(cc(Cl)cc1)C(F)(F)F)n2ccnc2	1	Diazole	0
62	3446	active antagonist	Zaldaride	109826-26-8	29.8493	CC1(CN2CCC(CC2)n3c(=O)[nH]c4c3cccc4)OCc5c(cccc5)-n6cccc16	1	Diazole	0

## Sheet: SA2
Table SA2: Output file of the classification modelling considering fragment's SMARTS and its occurrences in azole compounds
ID heatmap	ID	Unique concatenate(Assay outcome)	Prediction	SAMPLE_NAME	CAS	AC50 (MEAN)	Unique count(SAMPLE_NAME)	Flag	Binary Activity	VEGA SMILES (RDKit Mol)	c2cscn2	Clc1ccc(CC)cc1	n1cncn1	C(=O)O	CCCN(CC)	c1cn(cn1)C(c1ccccc1)	c1c(cccc1)n1ccnc1	C(=O)N	Clc1cccc(c1)	CC	c1ncnc2c1ncn2	Total hits	Query SMARTs
36	1279	active agonist	active agonist	Carbendazim	10605-21-7	43.2771	1	Diazole	1	COC(=O)Nc1nc2ccccc2[nH]1	0	0	0	1	0	0	0	1	0	0	0	2	[C(=O)O C(=O)N]
45	1403	active antagonist	active agonist	Clofarabine	123318-82-1	1.58465	1	Diazole	0	Nc1nc(Cl)nc2c1ncn2C1OC(CO)C(O)C1F	0	0	0	0	0	0	0	0	0	1	1	2	[CC c1ncnc2c1ncn2]
18	436	active agonist	active agonist	2-Aminobenzothiazole	136-95-8	31.1995	1	Monazole	1	Nc1nc2ccccc2s1	1	0	0	0	0	0	0	0	0	0	0	1	[c2cscn2]
24	2734	active agonist	active agonist	Parbendazole	14255-87-9	2.18105	1	Diazole	1	CCCCc1ccc2[nH]c(NC(=O)OC)nc2c1	0	0	0	1	0	0	0	1	0	1	0	3	[C(=O)O C(=O)N CC]
1	1875	active agonist	active agonist	Febuxostat	144060-53-7	0.0361632	1	Monazole	1	Cc1nc(-c2ccc(OCC(C)C)c(C#N)c2)sc1C(=O)O	1	0	0	1	0	0	0	0	0	1	0	3	[c2cscn2 C(=O)O CC]
39	866	active antagonist	active agonist	6-Thioguanine	154-42-7	0.470732	1	Diazole	0	Nc1nc2nc[nH]c2c(=S)[nH]1	0	0	0	0	0	0	0	0	0	0	1	1	[c1ncnc2c1ncn2]
12	3013	active agonist	active agonist	Riluzole	1744-22-5	9.43918	1	Monazole	1	Nc1nc2ccc(OC(F)(F)F)cc2s1	1	0	0	0	0	0	0	0	0	0	0	1	[c2cscn2]
11	429	active agonist	active agonist	2-Amino-6-methoxybenzothiazole	1747-60-0	6.60073	1	Monazole	1	COc1ccc2nc(N)sc2c1	1	0	0	0	0	0	0	0	0	0	0	1	[c2cscn2]
9	2343	active agonist	active agonist	Methabenzthiazuron	18691-97-9	2.08733	1	Monazole	1	CNC(=O)N(C)c1nc2ccccc2s1	1	0	0	0	0	0	0	1	0	0	0	2	[c2cscn2 C(=O)N]
16	2735	active agonist	active agonist	Parecoxib sodium	198470-85-8	26.6032	1	Monazole	1	CCC(=O)[N-]S(=O)(=O)c1ccc(-c2c(-c3ccccc3)noc2C)cc1	0	0	0	0	0	0	0	1	0	1	0	2	[C(=O)N CC]
13	417	active agonist	active agonist	2-Amino-4-(p-nitrophenyl)thiazole	2104-09-8	9.78715	1	Monazole	1	Nc1nc(-c2ccc([N+](=O)[O-])cc2)cs1	1	0	0	0	0	0	0	0	0	0	0	1	[c2cscn2]
26	2518	active agonist	active agonist	N-Benzyl-9-(tetrahydro-2H-pyran-2-yl)adenine	2312-73-4	2.7306	1	Diazole	1	c1ccc(CNc2ncnc3c2ncn3C2CCCCO2)cc1	0	0	0	0	0	0	0	0	0	1	1	2	[CC c1ncnc2c1ncn2]
52	2412	active antagonist	active agonist	Metrifudil	23707-33-7	5.95572	1	Diazole	0	Cc1ccccc1CNc1ncnc2c1ncn2C1OC(CO)C(O)C1O	0	0	0	0	0	0	0	0	0	1	1	2	[CC c1ncnc2c1ncn2]
27	1260	active agonist	active agonist	Cambendazole	26097-80-3	3.48017	1	Diazole	1	CC(C)OC(=O)Nc1ccc2[nH]c(-c3cscn3)nc2c1	1	0	0	1	0	0	0	1	0	1	0	4	[c2cscn2 C(=O)O C(=O)N CC]
34	882	active agonist	active agonist	Acadesine	2627-69-2	24.6377	1	Diazole	1	NC(=O)c1ncn(C2OC(CO)C(O)C2O)c1N	0	0	0	0	0	0	0	1	0	1	0	2	[C(=O)N CC]
5	425	active agonist	active agonist	2-Amino-56-dimethylbenzothiazole	29927-08-0	1.23089	1	Monazole	1	Cc1cc2nc(N)sc2cc1C	1	0	0	0	0	0	0	0	0	0	0	1	[c2cscn2]
25	2635	active agonist	active agonist	Nocodazole	31430-18-9	2.51151	1	Diazole	1	COC(=O)Nc1nc2cc(C(=O)c3cccs3)ccc2[nH]1	0	0	0	1	0	0	0	1	0	0	0	2	[C(=O)O C(=O)N]
3	3202	active agonist	active agonist	Tenonitrozole	3810-35-3	0.595572	1	Monazole	1	O=C(Nc1ncc([N+](=O)[O-])s1)c1cccs1	1	0	0	0	0	0	0	1	0	0	0	2	[c2cscn2 C(=O)N]
21	1881	active agonist	active agonist	Fenbendazole	43210-67-9	1.05196	1	Diazole	1	COC(=O)Nc1nc2cc(Sc3ccccc3)ccc2[nH]1	0	0	0	1	0	0	0	1	0	0	0	2	[C(=O)O C(=O)N]
31	1050	active agonist	active agonist	Azathioprine	446-86-6	10.4226	1	Diazole	1	Cn1cnc([N+](=O)[O-])c1Sc1ncnc2nc[nH]c12	0	0	0	0	0	0	0	0	0	0	1	1	[c1ncnc2c1ncn2]
30	855	active agonist	active agonist	6-Mercaptopurine	50-44-2	6.26365	1	Diazole	1	S=c1[nH]cnc2[nH]cnc12	0	0	0	0	0	0	0	0	0	0	1	1	[c1ncnc2c1ncn2]
10	423	active agonist	active agonist	2-Amino-4-phenylthiazole hydrobromide hydrate	52253-69-7	6.33284	1	Monazole	1	Nc1nc(-c2ccccc2)cs1	1	0	0	0	0	0	0	0	0	0	0	1	[c2cscn2]
22	936	active agonist	active agonist	Albendazole	54965-21-8	1.18032	1	Diazole	1	CCCSc1ccc2[nH]c(NC(=O)OC)nc2c1	0	0	0	1	0	0	0	1	0	1	0	3	[C(=O)O C(=O)N CC]
2	2621	active agonist	active agonist	Nitazoxanide	55981-09-4	0.455268	1	Monazole	1	CC(=O)Oc1ccccc1C(=O)Nc1ncc([N+](=O)[O-])s1	1	0	0	1	0	0	0	1	0	1	0	4	[c2cscn2 C(=O)O C(=O)N CC]
29	3256	active agonist	active agonist	Thioinosine	574-25-4	5.73149	1	Diazole	1	OCC1OC(n2cnc3c(S)ncnc32)C(O)C1O	0	0	0	0	0	0	0	0	0	1	1	2	[CC c1ncnc2c1ncn2]
4	3283	active agonist	active agonist	Tioxidazole	61570-90-9	0.87418	1	Monazole	1	CCCOc1ccc2nc(NC(=O)OC)sc2c1	1	0	0	1	0	0	0	1	0	1	0	4	[c2cscn2 C(=O)O C(=O)N CC]
15	1022	active agonist	active agonist	Arotinolol hydrochloride	68377-91-3	22.3838	1	Monazole	1	CC(C)(C)NCC(O)CSc1nc(-c2ccc(C(N)=O)s2)cs1	1	0	0	0	1	0	0	1	0	1	0	4	[c2cscn2 CCCN(CC) C(=O)N CC]
28	927	active agonist	active agonist	Adenine	73-24-5	5.5157	1	Diazole	1	Nc1ncnc2[nH]cnc12	0	0	0	0	0	0	0	0	0	0	1	1	[c1ncnc2c1ncn2]
8	2225	active agonist	active agonist	Leflunomide	75706-12-6	1.80025	1	Monazole	1	Cc1oncc1C(=O)Nc1ccc(C(F)(F)F)cc1	0	0	0	0	0	0	0	1	0	0	0	1	[C(=O)N]
33	2837	active agonist	active agonist	Pimobendan hydrochloride	77469-98-8	21.9584	1	Diazole	1	COc1ccc(-c2nc3cc(C4=NNC(=O)CC4C)ccc3[nH]2)cc1	0	0	0	0	0	0	0	1	0	1	0	2	[C(=O)N CC]
19	1026	active agonist	active agonist	Ataluren	775304-57-9	0.00668242	1	Diazole	1	O=C(O)c1cccc(-c2noc(-c3ccccc3F)n2)c1	0	0	0	1	0	0	0	0	0	0	0	1	[C(=O)O]
6	1871	active agonist	active agonist	Fanetizole	79069-94-6	1.49601	1	Monazole	1	c1ccc(CCNc2nc(-c3ccccc3)cs2)cc1	1	0	0	0	0	0	0	0	0	1	0	2	[c2cscn2 CC]
35	1981	active agonist	active agonist	Furafylline	80288-49-9	29.8493	1	Diazole	1	Cc1nc2c([nH]1)c(=O)n(C)c(=O)n2Cc1ccco1	0	0	0	0	0	0	0	0	0	0	1	1	[c1ncnc2c1ncn2]
17	1309	active agonist	active agonist	Cefodizime sodium	86329-79-5	29.8493	1	Monazole	1	CON=C(C(=O)NC1C(=O)N2C(C(=O)[O-])=C(CSc3nc(C)c(CC(=O)[O-])s3)CSC12)c1csc(N)n1	1	0	0	1	1	0	0	1	0	1	0	5	[c2cscn2 C(=O)O CCCN(CC) C(=O)N CC]
7	428	active agonist	active agonist	2-Amino-6-ethoxybenzothiazole	94-45-1	1.70889	1	Monazole	1	CCOc1ccc2nc(N)sc2c1	1	0	0	0	0	0	0	0	0	1	0	2	[c2cscn2 CC]
14	1562	active agonist	active agonist	Diamthazole	95-27-2	22.3838	1	Monazole	1	CCN(CC)CCOc1ccc2nc(N(C)C)sc2c1	1	0	0	0	0	0	0	0	0	1	0	2	[c2cscn2 CC]
49	2218	active antagonist	active antagonist	Lanoconazole	101530-10-3	3.10171	1	Diazole	0	N#CC(=C1SCC(c2ccccc2Cl)S1)n1ccnc1	0	0	0	0	0	0	0	0	1	1	0	2	[Clc1cccc(c1) CC]
37	1865	active antagonist	active antagonist	Fadrozole hydrochloride	102676-31-3	0.00902326	1	Diazole	0	N#Cc1ccc(C2CCCc3cncn32)cc1	0	0	0	0	0	1	0	0	0	1	0	2	[c1cn(cn1)C(c1ccccc1) CC]
32	2220	active agonist	active antagonist	Lansoprazole	103577-45-3	12.3481	1	Diazole	1	Cc1c(OCC(F)(F)F)ccnc1CS(=O)c1nc2ccccc2[nH]1	0	0	0	0	0	0	0	0	0	1	0	1	[CC]
62	3446	active antagonist	active antagonist	Zaldaride	109826-26-8	29.8493	1	Diazole	0	CC1(CN2CCC(n3c(=O)[nH]c4ccccc43)CC2)OCc2ccccc2-n2cccc21	0	0	0	0	1	0	0	0	0	1	0	2	[CCCN(CC) CC]
70	3225	active antagonist	active antagonist	Tetraconazole	112281-77-3	7.36097	1	Triazole	0	FC(F)C(F)(F)OCC(Cn1cncn1)c1ccc(Cl)cc1Cl	0	1	1	0	0	0	0	0	1	1	0	4	[Clc1ccc(CC)cc1 n1cncn1 Clc1cccc(c1) CC]
65	2231	active antagonist	active antagonist	Letrozole	112809-51-5	0.0173247	1	Triazole	0	N#Cc1ccc(C(c2ccc(C#N)cc2)n2cncn2)cc1	0	0	1	0	0	0	0	0	0	0	0	1	[n1cncn1]
76	1882	active antagonist	active antagonist	Fenbuconazole	114369-43-6	33.082	1	Triazole	0	N#CC(CCc1ccc(Cl)cc1)(Cn1cncn1)c1ccccc1	0	1	1	0	0	0	0	0	1	1	0	4	[Clc1ccc(CC)cc1 n1cncn1 Clc1cccc(c1) CC]
72	2189	active antagonist	active antagonist	Israpafant	117279-73-9	23.7101	1	Triazole	0	Cc1nnc2n1-c1sc(CCc3ccc(CC(C)C)cc3)cc1C(c1ccccc1Cl)=NC2C	0	0	1	0	0	0	0	0	1	1	0	3	[n1cncn1 Clc1cccc(c1) CC]
66	1001	active antagonist	active antagonist	Anastrozole	120511-73-1	0.29668	1	Triazole	0	CC(C)(C#N)c1cc(Cn2cncn2)cc(C(C)(C)C#N)c1	0	0	1	0	0	0	0	0	0	1	0	2	[n1cncn1 CC]
68	2143	active antagonist	active antagonist	Ipconazole	125225-28-7	3.96725	1	Triazole	0	CC(C)C1CCC(Cc2ccc(Cl)cc2)C1(O)Cn1cncn1	0	1	1	0	0	0	0	0	1	1	0	4	[Clc1ccc(CC)cc1 n1cncn1 Clc1cccc(c1) CC]
79	1292	active antagonist	active antagonist	Carfentrazone-ethyl	128639-02-1	54.4827	1	Triazole	0	CCOC(=O)C(Cl)Cc1cc(-n2nc(C)n(C(F)F)c2=O)c(F)cc1Cl	0	0	1	1	0	0	0	0	1	1	0	4	[n1cncn1 C(=O)O Clc1cccc(c1) CC]
40	2241	active antagonist	active antagonist	Liarozole hydrochloride	145858-50-0	0.510819	1	Diazole	0	Clc1cccc(C(c2ccc3nc[nH]c3c2)n2ccnc2)c1	0	0	0	0	0	1	0	0	1	0	0	2	[c1cn(cn1)C(c1ccccc1) Clc1cccc(c1)]
43	2275	active antagonist	active antagonist	Luliconazole	187164-19-8	1.2981	1	Diazole	0	N#CC(=C1SCC(c2ccc(Cl)cc2Cl)S1)n1ccnc1	0	1	0	0	0	0	0	0	1	1	0	3	[Clc1ccc(CC)cc1 Clc1cccc(c1) CC]
55	2422	active antagonist	active antagonist	Miconazole	22916-47-8	7.73866	1	Diazole	0	Clc1ccc(COC(Cn2ccnc2)c2ccc(Cl)cc2Cl)c(Cl)c1	0	1	0	0	0	0	0	0	1	1	0	3	[Clc1ccc(CC)cc1 Clc1cccc(c1) CC]
63	1241	active antagonist	active antagonist	CJ-013610	249296-43-3	48.5577	1	Diazole	0	Cc1nccn1-c1ccc(Sc2cccc(C3(C(N)=O)CCOCC3)c2)cc1	0	0	0	0	0	0	1	1	0	1	0	3	[c1c(cccc1)n1ccnc1 C(=O)N CC]
53	251	active antagonist	active antagonist	1-[2-(Trifluoromethyl)phenyl]-1H-imidazole	25371-96-4	6.94386	1	Diazole	0	FC(F)(F)c1ccccc1-n1ccnc1	0	0	0	0	0	0	1	0	0	0	0	1	[c1c(cccc1)n1ccnc1]
23	2832	active agonist	active antagonist	Pifexole	27199-40-2	1.49601	1	Diazole	1	Clc1ccccc1-c1nc(-c2ccncc2)no1	0	0	0	0	0	0	0	0	1	0	0	1	[Clc1cccc(c1)]
56	2162	active antagonist	active antagonist	Isoconazole	27523-40-6	10.1235	1	Diazole	0	Clc1ccc(C(Cn2ccnc2)OCc2c(Cl)cccc2Cl)c(Cl)c1	0	1	0	0	0	0	0	0	1	1	0	3	[Clc1ccc(CC)cc1 Clc1cccc(c1) CC]
64	3172	active antagonist	active antagonist	Surinabant	288104-79-0	68.5896	1	Diazole	0	CCc1c(C(=O)NN2CCCCC2)nn(-c2ccc(Cl)cc2Cl)c1-c1ccc(Br)cc1	0	0	0	0	1	0	0	1	1	1	0	4	[CCCN(CC) C(=O)N Clc1cccc(c1) CC]
41		active antagonist	active antagonist	Imazalil Imazalil sulfate	35554-44-0 58594-72-2	0.683702	2	Diazole	0	C=CCOC(Cn1ccnc1)c1ccc(Cl)cc1Cl	0	1	0	0	0	0	0	0	1	1	0	3	[Clc1ccc(CC)cc1 Clc1cccc(c1) CC]
57	1392	active antagonist	active antagonist	Climbazole	38083-17-9	13.3332	1	Diazole	0	CC(C)(C)C(=O)C(Oc1ccc(Cl)cc1)n1ccnc1	0	0	0	0	0	0	0	0	1	1	0	2	[Clc1cccc(c1) CC]
78	3326	active antagonist	active antagonist	Triadimefon	43121-43-3	54.4273	1	Triazole	0	CC(C)(C)C(=O)C(Oc1ccc(Cl)cc1)n1cncn1	0	0	1	0	0	0	0	0	1	1	0	3	[n1cncn1 Clc1cccc(c1) CC]
73	3327	active antagonist	active antagonist	Triadimenol	55219-65-3	25.708	1	Triazole	0	CC(C)(C)C(O)C(Oc1ccc(Cl)cc1)n1cncn1	0	0	1	0	0	0	0	0	1	1	0	3	[n1cncn1 Clc1cccc(c1) CC]
59	3275	active antagonist	active antagonist	Timiperone	57648-21-2	18.1246	1	Diazole	0	O=C(CCCN1CCC(n2c(=S)[nH]c3ccccc32)CC1)c1ccc(F)cc1	0	0	0	0	1	0	0	0	0	1	0	2	[CCCN(CC) CC]
75	2922	active antagonist	active antagonist	Propiconazole	60207-90-1	31.1995	1	Triazole	0	CCCC1COC(Cn2cncn2)(c2ccc(Cl)cc2Cl)O1	0	1	1	0	0	0	0	0	1	1	0	4	[Clc1ccc(CC)cc1 n1cncn1 Clc1cccc(c1) CC]
74	1787	active antagonist	active antagonist	Etaconazole	60207-93-4	26.278	1	Triazole	0	CCC1COC(Cn2cncn2)(c2ccc(Cl)cc2Cl)O1	0	1	1	0	0	0	0	0	1	1	0	4	[Clc1ccc(CC)cc1 n1cncn1 Clc1cccc(c1) CC]
20	3069	active agonist	active antagonist	Selumetinib	606143-52-6	0.0256016	1	Diazole	1	Cn1cnc2c(F)c(Nc3ccc(Br)cc3Cl)c(C(=O)NOCCO)cc21	0	0	0	0	0	0	0	1	1	1	0	3	[C(=O)N Clc1cccc(c1) CC]
42	1146	active antagonist	active antagonist	Bifonazole	60628-96-8	0.87418	1	Diazole	0	c1ccc(-c2ccc(C(c3ccccc3)n3ccnc3)cc2)cc1	0	0	0	0	0	1	0	0	0	0	0	1	[c1cn(cn1)C(c1ccccc1)]
48	3127	active antagonist	active antagonist	Sulconazole nitrate	61318-91-0	3.08081	1	Diazole	0	Clc1ccc(CSC(Cn2ccnc2)c2ccc(Cl)cc2Cl)cc1	0	1	0	0	0	0	0	0	1	1	0	3	[Clc1ccc(CC)cc1 Clc1cccc(c1) CC]
47	2699	active antagonist	active antagonist	Oxiconazole nitrate	64211-46-7	2.66032	1	Diazole	0	Clc1ccc(CON=C(Cn2ccnc2)c2ccc(Cl)cc2Cl)c(Cl)c1	0	1	0	0	0	0	0	0	1	1	0	3	[Clc1ccc(CC)cc1 Clc1cccc(c1) CC]
58	1219	active antagonist	active antagonist	Butoconazole nitrate	64872-77-1	13.7615	1	Diazole	0	Clc1ccc(CCC(Cn2ccnc2)Sc2c(Cl)cccc2Cl)cc1	0	1	0	0	0	0	0	0	1	1	0	3	[Clc1ccc(CC)cc1 Clc1cccc(c1) CC]
51	3279	active antagonist	active antagonist	Tioconazole	65899-73-2	5.5157	1	Diazole	0	Clc1ccc(C(Cn2ccnc2)OCc2ccsc2Cl)c(Cl)c1	0	1	0	0	0	0	0	0	1	1	0	3	[Clc1ccc(CC)cc1 Clc1cccc(c1) CC]
71	2747	active antagonist	active antagonist	Penconazole	66246-88-6	14.2208	1	Triazole	0	CCCC(Cn1cncn1)c1ccc(Cl)cc1Cl	0	1	1	0	0	0	0	0	1	1	0	4	[Clc1ccc(CC)cc1 n1cncn1 Clc1cccc(c1) CC]
44	2899	active antagonist	active antagonist	Prochloraz	67747-09-5	1.38364	1	Diazole	0	CCCN(CCOc1c(Cl)cc(Cl)cc1Cl)C(=O)n1ccnc1	0	0	0	0	1	0	0	1	1	1	0	4	[CCCN(CC) C(=O)N Clc1cccc(c1) CC]
38	3354	active antagonist	active antagonist	Triflumizole	68694-11-1	0.0504061	1	Diazole	0	CCCOCC(=Nc1ccc(Cl)cc1C(F)(F)F)n1ccnc1	0	0	0	0	0	0	0	0	1	1	0	2	[Clc1cccc(c1) CC]
60	3341	active antagonist	active antagonist	Triclabendazole	68786-66-3	23.7101	1	Diazole	0	CSc1nc2cc(Cl)c(Oc3cccc(Cl)c3Cl)cc2[nH]1	0	0	0	0	0	0	0	0	1	0	0	1	[Clc1cccc(c1)]
77	1961	active antagonist	active antagonist	Flutriafol	76674-21-0	48.5577	1	Triazole	0	OC(Cn1cncn1)(c1ccc(F)cc1)c1ccccc1F	0	0	1	0	0	0	0	0	0	1	0	2	[n1cncn1 CC]
54	2108	active antagonist	active antagonist	Imazodan	84243-58-3	7.21552	1	Diazole	0	O=C1CCC(c2ccc(-n3ccnc3)cc2)=NN1	0	0	0	0	0	0	1	1	0	1	0	3	[c1c(cccc1)n1ccnc1 C(=O)N CC]
67	1958	active antagonist	active antagonist	Flusilazole	85509-19-9	0.579811	1	Triazole	0	C[Si](Cn1cncn1)(c1ccc(F)cc1)c1ccc(F)cc1	0	0	1	0	0	0	0	0	0	0	0	1	[n1cncn1]
61	2303	active antagonist	active antagonist	Medetomidine hydrochloride	86347-15-1	29.8493	1	Diazole	0	Cc1cccc(C(C)c2c[nH]cn2)c1C	0	0	0	0	0	0	0	0	0	1	0	1	[CC]
69	2464	active antagonist	active antagonist	Myclobutanil	88671-89-0	5.01537	1	Triazole	0	CCCCC(C#N)(Cn1cncn1)c1ccc(Cl)cc1	0	1	1	0	0	0	0	0	1	1	0	4	[Clc1ccc(CC)cc1 n1cncn1 Clc1cccc(c1) CC]
50	3071	active antagonist	active antagonist	Sertaconazole nitrato	99592-39-9	5.07379	1	Diazole	0	Clc1ccc(C(Cn2ccnc2)OCc2csc3c(Cl)cccc23)c(Cl)c1	0	1	0	0	0	0	0	0	1	1	0	3	[Clc1ccc(CC)cc1 Clc1cccc(c1) CC]
	Confusion matrix of the classification model									Number of agonist compounds where the SA was identified	17	0	0	11	2	0	0	17	2	18	6
										Number of antagonist compounds where the SA was identified	0	16	15	1	4	3	3	4	27	35	3
	Active agonist	Active antagonist	unknown	<-predicted						Total number of compounds where the SA was identified	17	16	15	12	6	3	3	21	29	53	9
	33	3	0	Active agonist						SA Activity	Agonist	Antagonist	Antagonist	Agonist	Antagonist	Antagonist	Antagonist	Agonist	Antagonist	Antagonist	Agonist
	3	39	0	Active antagonist						Real Accuracy of each SA	1	1	1	0.916667	0.666667	1	1	0.809524	0.931034	0.660377	0.666667
										LR	#DIV/0!	#DIV/0!	#DIV/0!	12.8333	1.71429	#DIV/0!	#DIV/0!	4.95833	11.5714	1.66667	2.33333
											(inf)	(inf)	(inf)			(inf)	(inf)
	Real Accuracy of the classification model Q2	0.923077
	Random Accuracy of the classification model Q2,rnd	0.502959
	∆Q2(%)	42.0118
										True Positive	17	36	36	11	34	36	36	17	34	18	6
										True Negative	42	16	15	41	4	3	3	38	27	35	39
										False Positive	0	26	27	1	38	39	39	4	15	7	3
										False Negative	19	0	0	25	2	0	0	19	2	18	30
										Random accuracy of each SA	0.521696	0.477318	0.476331	0.526627	0.467456	0.464497	0.464497	0.517751	0.490138	0.513807	0.529586
										∆Q2(%)	47.8304	52.2682	52.3669	39.0039	19.9211	53.5503	53.5503	29.1772	44.0896	14.6571	13.7081
										Positive = Agonist
										Negative= Antagonist

## Sheet: SA1.1
Table SA1.1: Compounds containig fragment SA1 along with the fragment's SMARTS and structure, extracted from Table SA2
ID heatmap	ID	Unique concatenate(Assay outcome)	SAMPLE_NAME	CAS	AC50 (MEAN)	Unique count(SAMPLE_NAME)	Flag	Activity	VEGA SMILES (RDKit Mol)	frequency of occurance of c2cscn2		Structural alert ID	Name	SMARTS	Structure	Activity related	LR
13	417	active agonist	2-Amino-4-(p-nitrophenyl)thiazole	2104-09-8	9.78715	1	Monazole	1	Nc1nc(-c2ccc([N+](=O)[O-])cc2)cs1	1
10	423	active agonist	2-Amino-4-phenylthiazole hydrobromide hydrate	52253-69-7	6.33284	1	Monazole	1	Nc1nc(-c2ccccc2)cs1	1		SA1	1,3‐thiazoles	c2cscn2		Active agonist	inf
5	425	active agonist	2-Amino-56-dimethylbenzothiazole	29927-08-0	1.23089	1	Monazole	1	Cc1cc2nc(N)sc2cc1C	1
7	428	active agonist	2-Amino-6-ethoxybenzothiazole	94-45-1	1.70889	1	Monazole	1	CCOc1ccc2nc(N)sc2c1	1
11	429	active agonist	2-Amino-6-methoxybenzothiazole	1747-60-0	6.60073	1	Monazole	1	COc1ccc2nc(N)sc2c1	1
18	436	active agonist	2-Aminobenzothiazole	136-95-8	31.1995	1	Monazole	1	Nc1nc2ccccc2s1	1
15	1022	active agonist	Arotinolol hydrochloride	68377-91-3	22.3838	1	Monazole	1	CC(C)(C)NCC(O)CSc1nc(-c2ccc(C(N)=O)s2)cs1	1
27	1260	active agonist	Cambendazole	26097-80-3	3.48017	1	Diazole	1	CC(C)OC(=O)Nc1ccc2[nH]c(-c3cscn3)nc2c1	1
17	1309	active agonist	Cefodizime sodium	86329-79-5	29.8493	1	Monazole	1	CON=C(C(=O)NC1C(=O)N2C(C(=O)[O-])=C(CSc3nc(C)c(CC(=O)[O-])s3)CSC12)c1csc(N)n1	2
14	1562	active agonist	Diamthazole	95-27-2	22.3838	1	Monazole	1	CCN(CC)CCOc1ccc2nc(N(C)C)sc2c1	1
6	1871	active agonist	Fanetizole	79069-94-6	1.49601	1	Monazole	1	c1ccc(CCNc2nc(-c3ccccc3)cs2)cc1	1
1	1875	active agonist	Febuxostat	144060-53-7	0.0361632	1	Monazole	1	Cc1nc(-c2ccc(OCC(C)C)c(C#N)c2)sc1C(=O)O	1
9	2343	active agonist	Methabenzthiazuron	18691-97-9	2.08733	1	Monazole	1	CNC(=O)N(C)c1nc2ccccc2s1	1
2	2621	active agonist	Nitazoxanide	55981-09-4	0.455268	1	Monazole	1	CC(=O)Oc1ccccc1C(=O)Nc1ncc([N+](=O)[O-])s1	1
12	3013	active agonist	Riluzole	1744-22-5	9.43918	1	Monazole	1	Nc1nc2ccc(OC(F)(F)F)cc2s1	1
3	3202	active agonist	Tenonitrozole	3810-35-3	0.595572	1	Monazole	1	O=C(Nc1ncc([N+](=O)[O-])s1)c1cccs1	1
4	3283	active agonist	Tioxidazole	61570-90-9	0.87418	1	Monazole	1	CCCOc1ccc2nc(NC(=O)OC)sc2c1	1

## Sheet: SA1.2
Table SA1.2: Compounds containig fragment SA2 along with the fragment's SMARTS and structure, extracted from Table SA2
ID heatmap	ID	Unique concatenate(Assay outcome)	SAMPLE_NAME	CAS	AC50 (MEAN)	(-logAC50+9)	Unique count(SAMPLE_NAME)	Flag	Activity	VEGA SMILES (RDKit Mol)	frequency of occurance of Clc1ccc(CC)cc1		Structural alert ID	Name	SMARTS	Structure	Activity related	LR
58	1219	active antagonist	Butoconazole nitrate	64872-77-1	13.7615	7.86133	1	Diazole	0	Clc1ccc(CCC(Cn2ccnc2)Sc2c(Cl)cccc2Cl)cc1	1
74	1787	active antagonist	Etaconazole	60207-93-4	26.278	7.58041	1	Triazole	0	CCC1COC(Cn2cncn2)(c2ccc(Cl)cc2Cl)O1	1		2	para substituted chlorobenzenes	Clc1ccc(CC)cc1		Active antagonist	inf
76	1882	active antagonist	Fenbuconazole	114369-43-6	33.082	7.48041	1	Triazole	0	N#CC(CCc1ccc(Cl)cc1)(Cn1cncn1)c1ccccc1	1
41		active antagonist	Imazalil Imazalil sulfate	35554-44-0 58594-72-2	0.683702	9.16513	2	Diazole	0	C=CCOC(Cn1ccnc1)c1ccc(Cl)cc1Cl	1
68	2143	active antagonist	Ipconazole	125225-28-7	3.96725	8.40151	1	Triazole	0	CC(C)C1CCC(Cc2ccc(Cl)cc2)C1(O)Cn1cncn1	1
56	2162	active antagonist	Isoconazole	27523-40-6	10.1235	7.99467	1	Diazole	0	Clc1ccc(C(Cn2ccnc2)OCc2c(Cl)cccc2Cl)c(Cl)c1	1
43	2275	active antagonist	Luliconazole	187164-19-8	1.2981	8.88669	1	Diazole	0	N#CC(=C1SCC(c2ccc(Cl)cc2Cl)S1)n1ccnc1	1
55	2422	active antagonist	Miconazole	22916-47-8	7.73866	8.11133	1	Diazole	0	Clc1ccc(COC(Cn2ccnc2)c2ccc(Cl)cc2Cl)c(Cl)c1	1
69	2464	active antagonist	Myclobutanil	88671-89-0	5.01537	8.2997	1	Triazole	0	CCCCC(C#N)(Cn1cncn1)c1ccc(Cl)cc1	3
47	2699	active antagonist	Oxiconazole nitrate	64211-46-7	2.66032	8.57507	1	Diazole	0	Clc1ccc(CON=C(Cn2ccnc2)c2ccc(Cl)cc2Cl)c(Cl)c1	1
71	2747	active antagonist	Penconazole	66246-88-6	14.2208	7.84707	1	Triazole	0	CCCC(Cn1cncn1)c1ccc(Cl)cc1Cl	2
75	2922	active antagonist	Propiconazole	60207-90-1	31.1995	7.50585	1	Triazole	0	CCCC1COC(Cn2cncn2)(c2ccc(Cl)cc2Cl)O1	1
50	3071	active antagonist	Sertaconazole nitrate	99592-39-9	5.07379	8.29467	1	Diazole	0	Clc1ccc(C(Cn2ccnc2)OCc2csc3c(Cl)cccc23)c(Cl)c1	1
48	3127	active antagonist	Sulconazole nitrate	61318-91-0	3.08081	8.51133	1	Diazole	0	Clc1ccc(CSC(Cn2ccnc2)c2ccc(Cl)cc2Cl)cc1	1
70	3225	active antagonist	Tetraconazole	112281-77-3	7.36097	8.13306	1	Triazole	0	FC(F)C(F)(F)OCC(Cn1cncn1)c1ccc(Cl)cc1Cl	2
51	3279	active antagonist	Tioconazole	65899-73-2	5.5157	8.2584	1	Diazole	0	Clc1ccc(C(Cn2ccnc2)OCc2ccsc2Cl)c(Cl)c1	1
Table SA1.2: Diazole Compounds coantaing fragment SA2 and their average value of activity.
ID heatmap	ID	Unique concatenate(Assay outcome)	SAMPLE_NAME	CAS	AC50 (MEAN)	(-logAC50+9)	Unique count(SAMPLE_NAME)	Flag	Activity	VEGA SMILES (RDKit Mol)	Clc1ccc(CC)cc1
58	1219	active antagonist	Butoconazole nitrate	64872-77-1	13.7615	7.86133	1	Diazole	0	Clc1ccc(CCC(Cn2ccnc2)Sc2c(Cl)cccc2Cl)cc1	1
41		active antagonist	Imazalil Imazalil sulfate	35554-44-0 58594-72-2	0.683702	9.16513	2	Diazole	0	C=CCOC(Cn1ccnc1)c1ccc(Cl)cc1Cl	1
56	2162	active antagonist	Isoconazole	27523-40-6	10.1235	7.99467	1	Diazole	0	Clc1ccc(C(Cn2ccnc2)OCc2c(Cl)cccc2Cl)c(Cl)c1	1
43	2275	active antagonist	Luliconazole	187164-19-8	1.2981	8.88669	1	Diazole	0	N#CC(=C1SCC(c2ccc(Cl)cc2Cl)S1)n1ccnc1	1
55	2422	active antagonist	Miconazole	22916-47-8	7.73866	8.11133	1	Diazole	0	Clc1ccc(COC(Cn2ccnc2)c2ccc(Cl)cc2Cl)c(Cl)c1	1
47	2699	active antagonist	Oxiconazole nitrate	64211-46-7	2.66032	8.57507	1	Diazole	0	Clc1ccc(CON=C(Cn2ccnc2)c2ccc(Cl)cc2Cl)c(Cl)c1	1
50	3071	active antagonist	Sertaconazole nitrate	99592-39-9	5.07379	8.29467	1	Diazole	0	Clc1ccc(C(Cn2ccnc2)OCc2csc3c(Cl)cccc23)c(Cl)c1	1
48	3127	active antagonist	Sulconazole nitrate	61318-91-0	3.08081	8.51133	1	Diazole	0	Clc1ccc(CSC(Cn2ccnc2)c2ccc(Cl)cc2Cl)cc1	1
51	3279	active antagonist	Tioconazole	65899-73-2	5.5157	8.2584	1	Diazole	0	Clc1ccc(C(Cn2ccnc2)OCc2ccsc2Cl)c(Cl)c1	1
				Average value	5.54846	8.40651
Table SA1.2: Triazole Compounds coantaing fragment SA2 and their average value of activity.
ID heatmap	ID	Unique concatenate(Assay outcome)	SAMPLE_NAME	CAS	AC50 (MEAN)	(-logAC50+9)	Unique count(SAMPLE_NAME)	Flag	Activity	VEGA SMILES (RDKit Mol)	Clc1ccc(CC)cc1
74	1787	active antagonist	Etaconazole	60207-93-4	26.278	7.58041	1	Triazole	0	CCC1COC(Cn2cncn2)(c2ccc(Cl)cc2Cl)O1	1
76	1882	active antagonist	Fenbuconazole	114369-43-6	33.082	7.48041	1	Triazole	0	N#CC(CCc1ccc(Cl)cc1)(Cn1cncn1)c1ccccc1	1
68	2143	active antagonist	Ipconazole	125225-28-7	3.96725	8.40151	1	Triazole	0	CC(C)C1CCC(Cc2ccc(Cl)cc2)C1(O)Cn1cncn1	1
69	2464	active antagonist	Myclobutanil	88671-89-0	5.01537	8.2997	1	Triazole	0	CCCCC(C#N)(Cn1cncn1)c1ccc(Cl)cc1	3
71	2747	active antagonist	Penconazole	66246-88-6	14.2208	7.84707	1	Triazole	0	CCCC(Cn1cncn1)c1ccc(Cl)cc1Cl	2
75	2922	active antagonist	Propiconazole	60207-90-1	31.1995	7.50585	1	Triazole	0	CCCC1COC(Cn2cncn2)(c2ccc(Cl)cc2Cl)O1	1
70	3225	active antagonist	Tetraconazole	112281-77-3	7.36097	8.13306	1	Triazole	0	FC(F)C(F)(F)OCC(Cn1cncn1)c1ccc(Cl)cc1Cl	2
				Average value	17.3034	7.89257

## Sheet: SA1.3
		Table SA1.3: Compounds containig fragment SA3 along with the fragment's SMARTS and structure, extracted from Table SA2
ID heatmap	ID	Unique concatenate(Assay outcome)	SAMPLE_NAME	CAS	AC50 (MEAN)	Unique count(SAMPLE_NAME)	Flag	Activity	VEGA SMILES (RDKit Mol)	frequency of occurance of n1cncn1		Structural alert ID	Name	SMARTS	Structure	Activity related	LR
66	1001	active antagonist	Anastrozole	120511-73-1	0.29668	1	Triazole	0	CC(C)(C#N)c1cc(Cn2cncn2)cc(C(C)(C)C#N)c1	1
79	1292	active antagonist	Carfentrazone-ethyl	128639-02-1	54.4827	1	Triazole	0	CCOC(=O)C(Cl)Cc1cc(-n2nc(C)n(C(F)F)c2=O)c(F)cc1Cl	1		3	1,2,4‐triazoles	n1cncn1		Active antagonist	inf
74	1787	active antagonist	Etaconazole	60207-93-4	26.278	1	Triazole	0	CCC1COC(Cn2cncn2)(c2ccc(Cl)cc2Cl)O1	1
76	1882	active antagonist	Fenbuconazole	114369-43-6	33.082	1	Triazole	0	N#CC(CCc1ccc(Cl)cc1)(Cn1cncn1)c1ccccc1	1
67	1958	active antagonist	Flusilazole	85509-19-9	0.579811	1	Triazole	0	C[Si](Cn1cncn1)(c1ccc(F)cc1)c1ccc(F)cc1	1
77	1961	active antagonist	Flutriafol	76674-21-0	48.5577	1	Triazole	0	OC(Cn1cncn1)(c1ccc(F)cc1)c1ccccc1F	1
68	2143	active antagonist	Ipconazole	125225-28-7	3.96725	1	Triazole	0	CC(C)C1CCC(Cc2ccc(Cl)cc2)C1(O)Cn1cncn1	1
72	2189	active antagonist	Israpafant	117279-73-9	23.7101	1	Triazole	0	Cc1nnc2n1-c1sc(CCc3ccc(CC(C)C)cc3)cc1C(c1ccccc1Cl)=NC2C	1
65	2231	active antagonist	Letrozole	112809-51-5	0.0173247	1	Triazole	0	N#Cc1ccc(C(c2ccc(C#N)cc2)n2cncn2)cc1	1
69	2464	active antagonist	Myclobutanil	88671-89-0	5.01537	1	Triazole	0	CCCCC(C#N)(Cn1cncn1)c1ccc(Cl)cc1	1
71	2747	active antagonist	Penconazole	66246-88-6	14.2208	1	Triazole	0	CCCC(Cn1cncn1)c1ccc(Cl)cc1Cl	1
75	2922	active antagonist	Propiconazole	60207-90-1	31.1995	1	Triazole	0	CCCC1COC(Cn2cncn2)(c2ccc(Cl)cc2Cl)O1	1
70	3225	active antagonist	Tetraconazole	112281-77-3	7.36097	1	Triazole	0	FC(F)C(F)(F)OCC(Cn1cncn1)c1ccc(Cl)cc1Cl	1
78	3326	active antagonist	Triadimefon	43121-43-3	54.4273	1	Triazole	0	CC(C)(C)C(=O)C(Oc1ccc(Cl)cc1)n1cncn1	1
73	3327	active antagonist	Triadimenol	55219-65-3	25.708	1	Triazole	0	CC(C)(C)C(O)C(Oc1ccc(Cl)cc1)n1cncn1	1

## Sheet: SA1.4
Table SA1.4: Compounds containig fragment SA4 along with the fragment's SMARTS and structure, extracted from Table SA2
ID heatmap	ID	Unique concatenate(Assay outcome)	SAMPLE_NAME	CAS	AC50 (MEAN)	(-logAC50+9)	Unique count(SAMPLE_NAME)	Flag	Activity	VEGA SMILES (RDKit Mol)	frequency of occurance of C(=O)O		Structural alert ID	Name	SMARTS	Structure	Activity related	LR
22	936	active agonist	Albendazole	54965-21-8	1.18032	8.928	1	Diazole	1	CCCSc1ccc2[nH]c(NC(=O)OC)nc2c1	1
19	1026	active agonist	Ataluren	775304-57-9	0.00668242	11.1751	1	Diazole	1	O=C(O)c1cccc(-c2noc(-c3ccccc3F)n2)c1	1		4	carboxylic acids	C(=O)O		Active agonist	12.83
27	1260	active agonist	Cambendazole	26097-80-3	3.48017	8.4584	1	Diazole	1	CC(C)OC(=O)Nc1ccc2[nH]c(-c3cscn3)nc2c1	1
36	1279	active agonist	Carbendazim	10605-21-7	43.2771	7.36374	1	Diazole	1	COC(=O)Nc1nc2ccccc2[nH]1	1
79*	1292	active antagonist	Carfentrazone-ethyl	128639-02-1	54.4827	7.26374	1	Triazole	0	CCOC(=O)C(Cl)Cc1cc(-n2nc(C)n(C(F)F)c2=O)c(F)cc1Cl	1
17	1309	active agonist	Cefodizime sodium	86329-79-5	29.8493	7.52507	1	Monazole	1	CON=C(C(=O)NC1C(=O)N2C(C(=O)[O-])=C(CSc3nc(C)c(CC(=O)[O-])s3)CSC12)c1csc(N)n1	2
1	1875	active agonist	Febuxostat	144060-53-7	0.0361632	10.4417	1	Monazole	1	Cc1nc(-c2ccc(OCC(C)C)c(C#N)c2)sc1C(=O)O	1
21	1881	active agonist	Fenbendazole	43210-67-9	1.05196	8.978	1	Diazole	1	COC(=O)Nc1nc2cc(Sc3ccccc3)ccc2[nH]1	1
2	2621	active agonist	Nitazoxanide	55981-09-4	0.455268	9.34173	1	Monazole	1	CC(=O)Oc1ccccc1C(=O)Nc1ncc([N+](=O)[O-])s1	1
25	2635	active agonist	Nocodazole	31430-18-9	2.51151	8.60007	1	Diazole	1	COC(=O)Nc1nc2cc(C(=O)c3cccs3)ccc2[nH]1	1
24	2734	active agonist	Parbendazole	14255-87-9	2.18105	8.66133	1	Diazole	1	CCCCc1ccc2[nH]c(NC(=O)OC)nc2c1	1
4	3283	active agonist	Tioxidazole	61570-90-9	0.87418	9.0584	1	Monazole	1	CCCOc1ccc2nc(NC(=O)OC)sc2c1	1
* the red compound have been wrongly predicted.
ID heatmap	ID	Unique concatenate(Assay outcome)	SAMPLE_NAME	CAS	AC50 (MEAN)	(-logAC50+9)	Unique count(SAMPLE_NAME)	Flag	Activity	VEGA SMILES (RDKit Mol)	frequency of occurance of C(=O)O		Structural alert ID	Name	SMARTS	Structure	Activity related	LR
22	936	active agonist	Albendazole	54965-21-8	1.18032	8.928	1	Diazole	1	CCCSc1ccc2[nH]c(NC(=O)OC)nc2c1	1
19	1026	active agonist	Ataluren	775304-57-9	0.00668242	11.1751	1	Diazole	1	O=C(O)c1cccc(-c2noc(-c3ccccc3F)n2)c1	1		4	carboxylic acids	C(=O)O		Active agonist	12.83
27	1260	active agonist	Cambendazole	26097-80-3	3.48017	8.4584	1	Diazole	1	CC(C)OC(=O)Nc1ccc2[nH]c(-c3cscn3)nc2c1	1
36	1279	active agonist	Carbendazim	10605-21-7	43.2771	7.36374	1	Diazole	1	COC(=O)Nc1nc2ccccc2[nH]1	1
21	1881	active agonist	Fenbendazole	43210-67-9	1.05196	8.978	1	Diazole	1	COC(=O)Nc1nc2cc(Sc3ccccc3)ccc2[nH]1	1
25	2635	active agonist	Nocodazole	31430-18-9	2.51151	8.60007	1	Diazole	1	COC(=O)Nc1nc2cc(C(=O)c3cccs3)ccc2[nH]1	1
24	2734	active agonist	Parbendazole	14255-87-9	2.18105	8.66133	1	Diazole	1	CCCCc1ccc2[nH]c(NC(=O)OC)nc2c1	1
				Average	7.66983	8.88066	Total diazoles=7
ID heatmap	ID	Unique concatenate(Assay outcome)	SAMPLE_NAME	CAS	AC50 (MEAN)	(-logAC50+9)	Unique count(SAMPLE_NAME)	Flag	Activity	VEGA SMILES (RDKit Mol)	frequency of occurance of C(=O)O
17	1309	active agonist	Cefodizime sodium	86329-79-5	29.8493	7.52507	1	Monazole	1	CON=C(C(=O)NC1C(=O)N2C(C(=O)[O-])=C(CSc3nc(C)c(CC(=O)[O-])s3)CSC12)c1csc(N)n1	2
1	1875	active agonist	Febuxostat	144060-53-7	0.0361632	10.4417	1	Monazole	1	Cc1nc(-c2ccc(OCC(C)C)c(C#N)c2)sc1C(=O)O	1
2	2621	active agonist	Nitazoxanide	55981-09-4	0.455268	9.34173	1	Monazole	1	CC(=O)Oc1ccccc1C(=O)Nc1ncc([N+](=O)[O-])s1	1
4	3283	active agonist	Tioxidazole	61570-90-9	0.87418	9.0584	1	Monazole	1	CCCOc1ccc2nc(NC(=O)OC)sc2c1	1
				Average	7.80373	9.09173	Total Monozoles=4

## Sheet: SA1.5
Table SA1.5: Compounds containig fragment SA5 along with the fragment's SMARTS and structure, extracted from Table SA2
ID heatmap	ID	Unique concatenate(Assay outcome)	SAMPLE_NAME	CAS	AC50 (MEAN)	Unique count(SAMPLE_NAME)	Flag	Activity	VEGA SMILES (RDKit Mol)	frequency of occurance of CCCN(CC)		Structural alert ID	Name	SMARTS	Structure	Activity related	LR
15	1022	active agonist	Arotinolol hydrochloride	68377-91-3	22.3838	1	Monazole	1	CC(C)(C)NCC(O)CSc1nc(-c2ccc(C(N)=O)s2)cs1	3
17	1309	active agonist	Cefodizime sodium	86329-79-5	29.8493	1	Monazole	1	CON=C(C(=O)NC1C(=O)N2C(C(=O)[O-])=C(CSc3nc(C)c(CC(=O)[O-])s3)CSC12)c1csc(N)n1	1		5	ethyl(propyl)amines	CCCN(CC)		Active antagonist	1.71
44	2899	active antagonist	Prochloraz	67747-09-5	1.38364	1	Diazole	0	CCCN(CCOc1c(Cl)cc(Cl)cc1Cl)C(=O)n1ccnc1	1
64	3172	active antagonist	Surinabant	288104-79-0	68.5896	1	Diazole	0	CCc1c(C(=O)NN2CCCCC2)nn(-c2ccc(Cl)cc2Cl)c1-c1ccc(Br)cc1	1
59	3275	active antagonist	Timiperone	57648-21-2	18.1246	1	Diazole	0	O=C(CCCN1CCC(n2c(=S)[nH]c3ccccc32)CC1)c1ccc(F)cc1	5
62	3446	active antagonist	Zaldaride	109826-26-8	29.8493	1	Diazole	0	CC1(CN2CCC(n3c(=O)[nH]c4ccccc43)CC2)OCc2ccccc2-n2cccc21	5

## Sheet: SA1.6
Table SA1.6: Compounds containig fragment SA6 along with the fragment's SMARTS and structure, extracted from Table SA2
ID heatmap	ID	Unique concatenate(Assay outcome)	SAMPLE_NAME	CAS	AC50 (MEAN)	(-logAC50+9)	Unique count(SAMPLE_NAME)	Flag	Activity	VEGA SMILES (RDKit Mol)	frequency of occurance of c1cn(cn1)C(c1ccccc1)			Structural alert ID	Name	SMARTS	Structure	Activity related	LR
42	1146	active antagonist	Bifonazole	60628-96-8	0.87418	9.0584	1	Diazole	0	c1ccc(-c2ccc(C(c3ccccc3)n3ccnc3)cc2)cc1	2
37	1865	active antagonist	Fadrozole hydrochloride	102676-31-3	0.00902326	11.0446	1	Diazole	0	N#Cc1ccc(C2CCCc3cncn32)cc1	1			6	benzylimidazoles	c1cn(cn1)C(c1ccccc1)		Active antagonist	inf
40	2241	active antagonist	Liarozole hydrochloride	145858-50-0	0.510819	9.29173	1	Diazole	0	Clc1cccc(C(c2ccc3nc[nH]c3c2)n2ccnc2)c1	2
				Average	0.464674	9.79826

## Sheet: SA1.7
Table SA1.7: Compounds containig fragment SA7 along with the fragment's SMARTS and structure, extracted from Table SA2
ID heatmap	ID	Unique concatenate(Assay outcome)	SAMPLE_NAME	CAS	AC50 (MEAN)	(-logAC50+9)	Unique count(SAMPLE_NAME)	Flag	Activity	VEGA SMILES (RDKit Mol)	frequency of occurance of c1c(cccc1)n1ccnc1			Structural alert ID	Name	SMARTS	Structure	Activity related	LR
53	251	active antagonist	1-[2-(Trifluoromethyl)phenyl]-1H-imidazole	25371-96-4	6.94386	8.1584	1	Diazole	0	FC(F)(F)c1ccccc1-n1ccnc1	1
63	1241	active antagonist	CJ-013610	249296-43-3	48.5577	7.31374	1	Diazole	0	Cc1nccn1-c1ccc(Sc2cccc(C3(C(N)=O)CCOCC3)c2)cc1	1			7	1‐phenyl‐1H‐imidazoles	c1c(cccc1)n1ccnc1		Active antagonist	inf
54	2108	active antagonist	Imazodan	84243-58-3	7.21552	8.14173	1	Diazole	0	O=C1CCC(c2ccc(-n3ccnc3)cc2)=NN1	1
				Average	20.9057	7.87129

[truncated: 4 more sheets: SA1.8, SA1.9, SA1.10, SA1.11]
