# Supplementary material for: Towards an Understanding of the Mode of Action of Human Aromatase Activity for Azoles through Quantum Chemical Descriptors-Based Regression and Structure Activity Relationship Modeling Analysis
Source: Molecules. 2020 Feb 8;25(3):739. doi: 10.3390/molecules25030739 (PMC7037385; doi:10.3390/molecules25030739)
Supplement: Supplementary file 1 [file molecules-25-00739-s001.zip › molecules-687501-supplymentary-final/SB.xlsx]

## Sheet: Content
Towards an understanding of the mode of action of human aromatase activity for azoles through quantum-chemical descriptors-based regression and SAR modelling analysis
Chayawan1, Cosimo Toma1, Emilio Benfenati1, and Ana Y. Caballero Alfonso 1,2,*
1	Laboratory of Environmental Chemistry and Toxicology, Department of Environmental Health Sciences, Istituto di Ricerche Farmacologiche “Mario Negri” - IRCCS, Milano, Italy; emilio.benfenati@marionegri.it, cosimo.toma@marionegri.it, chayawan.chayawan@marionegri.it, ana.caballero@marionegri.it
2	Jozef Stefan International Postgraduate School, Jamova cesta 39, 1000 Ljubljana, Slovenia 1; e-mail@e-mail.com
Content
Table SB1: Curated data from Tox21-aromatase-p1 for activity against CYP19A1
Table SB2.1: Activity data of triazoles compounds extracted from SB1 along with their calculated descriptors.
Table SB2.2 : Linear regression QSAR models for monozoles agonist activity along with their statistical parameters obtained using genetic algoritim implemented in QSARINS software by employing the descriptors listed in Table SB2.1
Table SB3: Activity data of antagonist diazoles compounds extracted from SB1 along with their calculated descriptors.
Table SB3.2 : Linear regression QSAR models for monozoles agonist activity along with their statistical parameters obtained using genetic algoritim implemented in QSARINS software by employing the descriptors listed in Table SB3.1
Table SB4: Activity data of agonist diazoles compounds extracted from SB1 along with their calculated descriptors.
Table SB4.2 : Linear regression QSAR models for monozoles agonist activity along with their statistical parameters obtained using genetic algoritim implemented in QSARINS software by employing the descriptors listed in Table SB4.1
Table SB5: Activity data of monazoles compounds extracted from SB1 along with their calculated descriptors.
Table SB5.2 : Linear regression QSAR models for monozoles agonist activity along with their statistical parameters obtained using genetic algoritim implemented in QSARINS software by employing the descriptors listed in Table SB5.1

## Sheet: SB1
		Table SB1: Currated data from Tox21-aromatase-p1 for activity against CYP19A1
ID	Unique concatenate(Assay outcome)	Unique count(Assay outcome)	SAMPLE_NAME	CAS	AC50 (MEAN)	First(2Dcleaned and desalted smiles)	Unique count(SAMPLE_NAME)	Flag
440	inactive	1	2-Aminothiazole	96-50-4		Nc1nccs1	1	Monazole
2089	inactive	1	Hymexazol	10004-44-1		Cc1cc(=O)[nH]o1	1	Monazole
840	inactive	1	5-Methyl-3-isoxazolamine	1072-67-9		Cc1cc(N)no1	1	Monazole
412	inactive	1	2-Acetylthiazole	24295-03-2		CC(=O)c1nccs1	1	Monazole
390	inactive	1	2-(2-Methylpropyl)thiazole	18640-74-9		CC(C)Cc1nccs1	1	Monazole
829	inactive	1	5-Acetyl-2,4-dimethylthiazole	38205-60-6		CC(=O)c1c(C)nc(C)s1	1	Monazole
1415	inactive	1	Clomethiazole	533-45-9		Cc1c(CCCl)scn1	1	Monazole
1111	inactive	1	Benzothiazole	95-16-9		s1cnc2ccccc12	1	Monazole
447	inactive	1	2-Bromobenzothiazole	2516-40-7		Brc1nc2c(s1)cccc2	1	Monazole
3244	inactive	1	Thiamine thiozole	137-00-8		Cc1c(CCO)scn1	1	Monazole
424	inactive	1	2-Amino-4-thiazoleacetic acid	29676-71-9		Nc1nc(CC(O)=O)cs1	1	Monazole
443	inactive	1	2-Benzoxazolinone	59-49-4		O=c1[nH]c2c(o1)cccc2	1	Monazole
436	active agonist	1	2-Aminobenzothiazole	136-95-8	31.1995	Nc1nc2c(s1)cccc2	1	Monazole
517	inactive	1	2-Methylbenzothiazole	120-75-2		Cc1nc2c(s1)cccc2	1	Monazole
2622	inactive	1	Nithiamide	140-40-9		CC(=O)Nc1ncc(s1)[N+]([O-])=O	1	Monazole
852	inactive	1	6-Chloro-2,3-dihydrobenzoxazol-2-one	19932-84-4		Clc1cc2c([nH]c(=O)o2)cc1	1	Monazole
3458	inactive	1	Zoxazolamine	61-80-3		Nc1nc2c(o1)ccc(Cl)c2	1	Monazole
1360	inactive	1	Chlorzoxazone	95-25-0		Clc1ccc2oc(=O)[nH]c2c1	1	Monazole
419	inactive	1	2-Amino-4-chlorobenzothiazole	19952-47-7		Nc1nc2c(s1)cccc2Cl	1	Monazole
423	active agonist	1	2-Amino-4-phenylthiazole hydrobromide hydrate	52253-69-7	6.33284	Nc1nc(cs1)-c2ccccc2	1	Monazole
422	inactive	1	2-Amino-4-methylbenzothiazole	1477-42-5		Cc1cccc2c1nc(N)s2	1	Monazole
276	inactive	1	2,2'-Dithiobisbenzothiazole	120-78-5		S(Sc1nc2c(s1)cccc2)c3nc4c(s3)cccc4	1	Monazole
429	active agonist	1	2-Amino-6-methoxybenzothiazole	1747-60-0	6.60073	COc1cc2c(cc1)nc(N)s2	1	Monazole
425	active agonist	1	2-Amino-5,6-dimethylbenzothiazole	29927-08-0	1.23089	Cc1cc2c(cc1C)nc(N)s2	1	Monazole
1433	inactive	1	Clothianidin	210880-92-5		CNC(NCc1cnc(Cl)s1)=N[N+]([O-])=O	1	Monazole
3013	active agonist	1	Riluzole	1744-22-5	9.43918	Nc1nc2c(s1)cc(OC(F)(F)F)cc2	1	Monazole
421	inactive	1	2-Amino-4-methoxybenzothiazole	5464-79-9		COc1cccc2c1nc(N)s2	1	Monazole
417	active agonist	1	2-Amino-4-(p-nitrophenyl)thiazole	2104-09-8	9.78715	Nc1nc(cs1)-c2ccc(cc2)[N+]([O-])=O	1	Monazole
2563	active antagonist	1	N-tert-Butyl-2-benzothiazolesulfenamide	95-31-8	42.3688	CC(C)(C)NSc1nc2c(s1)cccc2	1	Monazole
3152	inactive	1	Sulfathiazole	72-14-0		Nc1ccc(cc1)S(=O)(=O)Nc2nccs2	1	Monazole
2225	active agonist	1	Leflunomide	75706-12-6	1.80025	Cc1c(cno1)C(=O)Nc2ccc(cc2)C(F)(F)F	1	Monazole
428	active agonist	1	2-Amino-6-ethoxybenzothiazole	94-45-1	1.70889	CCOc1ccc2nc(N)sc2c1	1	Monazole
3457	inactive	1	Zonisamide	68291-97-4		NS(=O)(=O)Cc1noc2c1cccc2	1	Monazole
2343	active agonist	1	Methabenzthiazuron	18691-97-9	2.08733	CNC(=O)N(C)c1nc2c(s1)cccc2	1	Monazole
3144	inactive	1	Sulfamethoxazole	723-46-6		Cc1cc(NS(=O)(=O)c2ccc(N)cc2)no1	1	Monazole
1885	inactive	1	Fenclozic acid	17969-20-9		OC(=O)Cc1csc(n1)-c2ccc(Cl)cc2	1	Monazole
2185	inactive	1	Isoxathion	18854-01-8		CCOP(=S)(OCC)Oc1noc(c1)-c2ccccc2	1	Monazole
3157	inactive	1	Sulfisoxazole	127-69-5		Cc1noc(NS(=O)(=O)c2ccc(N)cc2)c1C	1	Monazole
2618	inactive	1	Niridazole	61-57-4		[O-][N+](=O)c1cnc(s1)N2CCNC2=O	1	Monazole
3281	inactive	1	Tiotidine	69014-14-8		CNC(NCCSCc1csc(N=C(N)N)n1)=NC#N	1	Monazole
3178	inactive	1	Talipexole	101626-70-4		Nc1nc2c(CCN(CC=C)CC2)s1	1	Monazole
3243	inactive	1	Thiamethoxam	153719-23-4		CN1COCN(Cc2cnc(Cl)s2)C1=N[N+]([O-])=O	1	Monazole
1867	inactive	1	Famotidine	76824-35-6		NC(N)=Nc1nc(CSCCC(N)=NS(N)(=O)=O)cs1	1	Monazole
3406	inactive	1	Valdecoxib	181695-72-7		Cc1c(c(no1)-c2ccccc2)-c3ccc(cc3)S(N)(=O)=O	1	Monazole
1562	active agonist	1	Diamthazole	95-27-2	22.3838	CCN(CC)CCOc1ccc2nc(sc2c1)N(C)C	1	Monazole
2510	inactive	1	N-Acetyl sulfamethoxazole	21312-10-7		CC(=O)Nc1ccc(cc1)S(=O)(=O)Nc2noc(C)c2	1	Monazole
3202	active agonist	1	Tenonitrozole	3810-35-3	0.595572	[O-][N+](=O)c1cnc(NC(=O)c2cccs2)s1	1	Monazole
3029	inactive	1	Romazarit	109543-76-2		Cc1c(COC(C)(C)C(O)=O)oc(n1)-c2ccc(Cl)cc2	1	Monazole
2817	active antagonist	1	Phosalone	2310-17-0	51.5908	CCOP(=S)(OCC)SCn1c(=O)oc2cc(Cl)ccc12	1	Monazole
1871	active agonist	1	Fanetizole	79069-94-6	1.49601	C(Cc1ccccc1)Nc2nc(cs2)-c3ccccc3	1	Monazole
3120	inactive	1	Succinylsulfathiazole	116-43-8		OC(=O)CCC(=O)Nc1ccc(cc1)S(=O)(=O)Nc2nccs2	1	Monazole
2621	active agonist	1	Nitazoxanide	55981-09-4	0.455268	CC(=O)Oc1c(cccc1)C(=O)Nc2ncc(s2)[N+]([O-])=O	1	Monazole
2183	inactive	1	Isoxaben	82558-50-7		CCC(C)(CC)c1noc(NC(=O)c2c(OC)cccc2OC)c1	1	Monazole
2735	active agonist	1	Parecoxib sodium	198470-85-8	26.6032	CCC(=O)[N-]S(=O)(=O)c1ccc(cc1)-c2c(C)onc2-c3ccccc3	1	Monazole
3283	active agonist	1	Tioxidazole	61570-90-9	0.87418	CCCOc1ccc2nc(NC(=O)OC)sc2c1	1	Monazole
3270	inactive	1	Tiaramide hydrochloride	35941-71-0		OCCN1CCN(CC1)C(=O)Cn2c(=O)sc3c2cc(Cl)cc3	1	Monazole
1875	active agonist	1	Febuxostat	144060-53-7	0.0361632	CC(C)COc1ccc(cc1C#N)-c2nc(C)c(s2)C(O)=O	1	Monazole
2184	inactive	1	Isoxaflutole	141112-29-0		CS(=O)(=O)c1c(ccc(c1)C(F)(F)F)C(=O)c2c(onc2)C3CC3	1	Monazole
2441	inactive	1	Mofezolac	78967-07-4		COc1ccc(cc1)-c2noc(CC(O)=O)c2-c3ccc(OC)cc3	1	Monazole
1500	active antagonist	1	Danazol	17230-88-5	57.711	CC12CCC3C(CCC4=Cc5c(CC34C)cno5)C1CCC2(O)C#C	1	Monazole
1243	inactive	1	CP-114271	113734-18-2		CC(Cc1ccc(OCC(O)=O)cc1)NCC(O)c2csc(n2)C(F)(F)F	1	Monazole
2692	inactive	1	Oxaprozin	21256-18-8		OC(=O)CCc1nc(c(o1)-c2ccccc2)-c3ccccc3	1	Monazole
2826	inactive	1	Phthalylsulfathiazole	85-73-4		OC(=O)c1c(cccc1)C(=O)Nc2ccc(cc2)S(=O)(=O)Nc3nccs3	1	Monazole
1767	inactive	1	Epothilone B	152044-54-7		CC1CCCC2(C)OC2CC(OC(=O)CC(O)C(C)(C)C(=O)C(C)C1O)C(C)=Cc3csc(C)n3	1	Monazole
2877	inactive	1	Pramipexole	104632-26-0		CCCNC1CCc2c(C1)sc(N)n2	1	Monazole
1056	inactive	1	Aztreonam	78110-38-0		CC1C(NC(=O)C(=NOC(C)(C)C(O)=O)c2csc(N)n2)C(=O)N1S(O)(=O)=O	1	Monazole
3456	inactive	1	Zolantidine dimaleate	104076-39-3		C(CNc1nc2ccccc2s1)COc3cc(CN4CCCCC4)ccc3	1	Monazole
1022	active agonist	1	Arotinolol hydrochloride	68377-91-3	22.3838	CC(C)(C)NCC(O)CSc1nc(cs1)-c2ccc(s2)C(N)=O	1	Monazole
1300	inactive	1	Carumonam sodium	86832-68-0		NC(=O)OCC1C(NC(=O)C(=NOCC([O-])=O)c2csc(N)n2)C(=O)N1S([O-])(=O)=O	1	Monazole
3019	inactive	1	Ritanserin	87051-43-2		Cc1c(CCN2CCC(CC2)=C(c3ccc(F)cc3)c4ccc(F)cc4)c(=O)n5ccsc5n1	1	Monazole
2255	inactive	1	Lintitript	136381-85-6		OC(=O)Cn1c(cc2ccccc12)C(=O)Nc3nc(cs3)-c4c(Cl)cccc4	1	Monazole
2316	inactive	1	Meloxicam	71125-38-7		CN1C(C(=O)Nc2ncc(C)s2)=C(O)c3c(cccc3)S1(=O)=O	1	Monazole
2186	inactive	1	Isoxicam	34552-84-6		CN1C(C(=O)Nc2noc(C)c2)=C(O)c3c(cccc3)S1(=O)=O	1	Monazole
1435	inactive	1	Cloxacillin sodium	642-78-4		Cc1c(C(=O)NC2C3SC(C)(C)C(N3C2=O)C([O-])=O)c(no1)-c4ccccc4Cl	1	Monazole
1318	inactive	1	Ceftizoxime sodium	68401-82-1		CON=C(C(=O)NC1C2SCC=C(N2C1=O)C([O-])=O)c3csc(N)n3	1	Monazole
2723	inactive	1	Pamicogrel	101001-34-7		CCOC(=O)Cn1cccc1-c2nc(c(s2)-c3ccc(OC)cc3)-c4ccc(OC)cc4	1	Monazole
3018	inactive	1	Risperidone	106266-06-2		Cc1c(CCN2CCC(CC2)c3noc4c3ccc(F)c4)c(=O)n5CCCCc5n1	1	Monazole
1304	inactive	1	Cefdinir	91832-40-5		Nc1nc(cs1)C(=NO)C(=O)NC2C3SCC(C=C)=C(N3C2=O)C(O)=O	1	Monazole
2719	inactive	1	Paliperidone	144598-75-4		Cc1c(CCN2CCC(CC2)c3noc4cc(F)ccc34)c(=O)n5CCCC(O)c5n1	1	Monazole
1306	inactive	1	Cefetamet pivoxil HCl	111696-23-2		CON=C(C(=O)NC1C2SCC(C)=C(N2C1=O)C(=O)OCOC(=O)C(C)(C)C)c3csc(N)n3	1	Monazole
1305	inactive	1	Cefepime chloride hydrochloride hydrate	123171-59-5		CON=C(C(=O)NC1C2SCC(C[N+]3(C)CCCC3)=C(N2C1=O)C(O)=O)c4csc(N)n4	1	Monazole
1307	inactive	1	Cefixime	79350-37-1		Nc1nc(cs1)C(=NOCC(O)=O)C(=O)NC2C3SCC(C=C)=C(N3C2=O)C(O)=O	1	Monazole
3021	inactive	1	Ritonavir	155213-67-5		CC(C)C(NC(=O)N(C)Cc1csc(n1)C(C)C)C(=O)NC(CC(O)C(Cc2ccccc2)NC(=O)OCc3cncs3)Cc4ccccc4	1	Monazole
1309	active agonist	1	Cefodizime sodium	86329-79-5	29.8493	CON=C(C(=O)NC1C2SCC(CSc3nc(C)c(CC([O-])=O)s3)=C(N2C1=O)C([O-])=O)c4csc(N)n4	1	Monazole
1317	inactive	1	Ceftiofur	80370-57-6		CON=C(C(=O)NC1C2SCC(CSC(=O)c3ccco3)=C(N2C1=O)C(O)=O)c4csc(N)n4	1	Monazole
2111	inactive	1	Imidazole	288-32-4		[nH]1ccnc1	1	Diazole
793	inactive	1	4-Methylpyrazole hydrochloride	56010-88-9		Cc1c[nH]nc1	1	Diazole
2355	inactive	1	Methimazole	60-56-0		Cn1cc[nH]c1=S	1	Diazole
792	inactive	1	4-Methylimidazole	822-36-6		Cc1c[nH]cn1	1	Diazole
1098	inactive	1	Benzimidazole	51-17-2		[nH]1cnc2c1cccc2	1	Diazole
1855	inactive	1	Etridiazole	2593-15-9		CCOc1nc(ns1)C(Cl)(Cl)Cl	1	Diazole
96	inactive	1	1,2-Dimethyl-5-nitroimidazole	551-92-8		Cn1c(C)ncc1[N+]([O-])=O	1	Diazole
435	inactive	1	2-Aminobenzimidazole	934-32-7		Nc1nc2ccccc2[nH]1	1	Diazole
29	inactive	1	(3,5-Dimethyl-1H-pyrazol-1-yl)methanol	85264-33-1		Cc1nn(CO)c(C)c1	1	Diazole
1283	inactive	1	Carbimazole	22232-54-8		CCOC(=O)n1ccn(C)c1=S	1	Diazole
927	active agonist	1	Adenine	73-24-5	5.5157	Nc1ncnc2c1nc[nH]2	1	Diazole
2149	inactive	1	Ipronidazole	14885-29-1		CC(C)c1ncc(n1C)[N+]([O-])=O	1	Diazole
831	inactive	1	5-Chloro-2-methyl-1H-benzimidazole	2818-69-1		Cc1nc2ccc(Cl)cc2[nH]1	1	Diazole
842	inactive	1	5-Nitroindazole	5401-94-5		[O-][N+](=O)c1ccc2[nH]ncc2c1	1	Diazole
901	inactive	1	Acetazolamide	59-66-5		CC(=O)Nc1nnc(s1)S(N)(=O)=O	1	Diazole
950	inactive	1	Allopurinol	315-30-0		Oc1ncnc2c1cn[nH]2	1	Diazole
861	inactive	1	6-Nitrobenzimidazole	94-52-0		[O-][N+](=O)c1cc2c([nH]cn2)cc1	1	Diazole
1279	active agonist	1	Carbendazim	10605-21-7	43.2771	COC(=O)Nc1nc2ccccc2[nH]1	1	Diazole
3405	inactive	1	Uric acid	69-93-2		O=c1[nH]c2c([nH]1)c(=O)[nH]c(=O)[nH]2	1	Diazole
1496	inactive	1	Dacarbazine	4342-03-4		CN(C)N=Nc1c([nH]cn1)C(N)=O	1	Diazole
174	inactive	1	1-Benzyl-3-methylimidazolium chloride	36443-80-8		C[n+]1cn(Cc2ccccc2)cc1	1	Diazole
2350	inactive	1	Methazolamide	554-57-4		Cn1nc(sc1=NC(C)=O)S(N)(=O)=O	1	Diazole
251	active antagonist	1	1-[2-(Trifluoromethyl)phenyl]-1H-imidazole	25371-96-4	6.94386	FC(F)(F)c1c(cccc1)-n2ccnc2	1	Diazole
701	inactive	1	4,5-Diphenylimidazole	668-94-0		[nH]1cnc(c1-c2ccccc2)-c3ccccc3	1	Diazole
2414	inactive	1	Metronidazole	443-48-1		Cc1ncc(n1CCO)[N+]([O-])=O	1	Diazole
2653	inactive	1	O6-Methylguanine	20535-83-5		COc1nc(N)nc2c1[nH]cn2	1	Diazole
2900	inactive	1	Procodazole	23249-97-0		OC(=O)CCc1nc2c([nH]1)cccc2	1	Diazole
3030	inactive	1	Ronidazole	7681-76-7		Cn1c(COC(N)=O)ncc1[N+]([O-])=O	1	Diazole
912	inactive	1	Acibenzolar-S-methyl	135158-54-2		CSC(=O)c1cccc2c1snn2	1	Diazole
3066	inactive	1	Secnidazole	3366-95-8		CC(O)Cn1c(C)ncc1[N+]([O-])=O	1	Diazole
1789	inactive	1	Etandazole	22668-01-5		OCCNC(=O)Cn1ccnc1[N+]([O-])=O	1	Diazole
2017	inactive	1	Glybuzole	1492-02-0		CC(C)(C)c1nnc(NS(=O)(=O)c2ccccc2)s1	1	Diazole
3143	inactive	1	Sulfamethizole	144-82-1		Cc1nnc(NS(=O)(=O)c2ccc(N)cc2)s1	1	Diazole
123	active antagonist	1	1,3-Didecyl-2-methylimidazolium chloride	70862-65-6	3.57575	CCCCCCCCCCn1cc[n+](CCCCCCCCCC)c1C	1	Diazole
1505	inactive	1	Dazoxiben	78218-09-4		OC(=O)c1ccc(OCCn2ccnc2)cc1	1	Diazole
1665	inactive	1	Dimetilan	644-64-4		CN(C)C(=O)Oc1nn(C(=O)N(C)C)c(C)c1	1	Diazole
3278	inactive	1	Tinidazole	19387-91-8		CCS(=O)(=O)CCn1c(C)ncc1[N+]([O-])=O	1	Diazole
2783	inactive	1	Phenazone	60-80-0		Cn1n(c(=O)cc1C)-c2ccccc2	1	Diazole
2711	inactive	1	Ozagrel hydrochloride	78712-43-3		OC(=O)C=Cc1ccc(Cn2ccnc2)cc1	1	Diazole
1369	inactive	1	Cimetidine	51481-61-9		CNC(NCCSCc1c(C)[nH]cn1)=NC#N	1	Diazole
2129	inactive	1	Iodoantipyrine	129-81-7		Cn1n(c(=O)c(I)c1C)-c2ccccc2	1	Diazole
2679	inactive	1	Ornidazole	16773-42-5		Cc1ncc(n1CC(O)CCl)[N+]([O-])=O	1	Diazole
2624	inactive	1	Nitrefazole	21721-92-6		Cc1nc(cn1-c2ccc(cc2)[N+]([O-])=O)[N+]([O-])=O	1	Diazole
2832	active agonist	1	Pifexole	27199-40-2	1.49601	Clc1c(cccc1)-c2nc(no2)-c3ccncc3	1	Diazole
866	active antagonist	1	6-Thioguanine	154-42-7	0.470732	Nc1nc2c([nH]cn2)c(=S)[nH]1	1	Diazole
1754	inactive	1	Enoximone	77671-31-9		CSc1ccc(cc1)C(=O)c2c(C)[nH]c(=O)[nH]2	1	Diazole
1926	inactive	1	Flufenacet	142459-58-3		CC(C)N(C(=O)COc1nnc(s1)C(F)(F)F)c2ccc(F)cc2	1	Diazole
1146	active antagonist	1	Bifonazole	60628-96-8	0.87418	c1cn(cn1)C(c2ccccc2)c3ccc(cc3)-c4ccccc4	1	Diazole
3136	inactive	1	Sulfaethidole	94-19-9		CCc1nnc(NS(=O)(=O)c2ccc(N)cc2)s1	1	Diazole
1028	inactive	1	Atipamezole	104054-27-5		CCC1(Cc2c(C1)cccc2)c3cnc[nH]3	1	Diazole
855	active agonist	1	6-Mercaptopurine	50-44-2	6.26365	S=c1[nH]cnc2c1nc[nH]2	1	Diazole
2303	active antagonist	1	Medetomidine hydrochloride	86347-15-1	29.8493	CC(c1c[nH]cn1)c2c(C)c(C)ccc2	1	Diazole
1881	active agonist	1	Fenbendazole	43210-67-9	1.05196	COC(=O)Nc1nc2cc(Sc3ccccc3)ccc2[nH]1	1	Diazole
3241	inactive	1	Theophylline	58-55-9		Cn1c2c([nH]cn2)c(=O)n(C)c1=O	1	Diazole
996	inactive	1	Ampyrone	83-07-8		Cn1n(c(=O)c(N)c1C)-c2ccccc2	1	Diazole
749	inactive	1	4-Dimethylaminoantipyrine	58-15-1		CN(C)c1c(C)n(C)n(c1=O)-c2ccccc2	1	Diazole
826	inactive	1	5-(5-Nitro-2-furyl)-1,3,4-oxadiazole-2-ol	2122-86-3		Oc1nnc(o1)-c2ccc(o2)[N+]([O-])=O	1	Diazole
2899	active antagonist	1	Prochloraz	67747-09-5	1.38364	CCCN(CCOc1c(Cl)cc(Cl)cc1Cl)C(=O)n2ccnc2	1	Diazole
1345	inactive	1	Chlormidazole	3689-76-7		Cc1nc2c(cccc2)n1Cc3ccc(Cl)cc3	1	Diazole
2444	inactive	1	Molsidomine	25717-80-0		CCOC(=O)[N-]c1c[n+](no1)N2CCOCC2	1	Diazole
3341	active antagonist	1	Triclabendazole	68786-66-3	23.7101	CSc1nc2c([nH]1)cc(Oc3cccc(Cl)c3Cl)c(Cl)c2	1	Diazole
869	inactive	1	8-Bromotheophylline	10381-75-6		Cn1c2c([nH]c(Br)n2)c(=O)n(C)c1=O	1	Diazole
1026	active agonist	1	Ataluren	775304-57-9	0.00668242	OC(=O)c1cccc(c1)-c2noc(n2)-c3ccccc3F	1	Diazole
1392	active antagonist	1	Climbazole	38083-17-9	13.3332	CC(C)(C)C(=O)C(Oc1ccc(Cl)cc1)n2ccnc2	1	Diazole
1757	inactive	1	Ensulizole	27503-81-7		OS(=O)(=O)c1cc2c([nH]c(n2)-c3ccccc3)cc1	1	Diazole
2292	inactive	1	Mebendazole	31431-39-7		COC(=O)Nc1nc2c([nH]1)ccc(c2)C(=O)c3ccccc3	1	Diazole
1099	inactive	1	Benznidazole	22994-85-0		[O-][N+](=O)c1nccn1CC(=O)NCc2ccccc2	1	Diazole
936	active agonist	1	Albendazole	54965-21-8	1.18032	CCCSc1ccc2[nH]c(NC(=O)OC)nc2c1	1	Diazole
2933	inactive	1	Propyphenazone	479-92-5		CC(C)c1c(C)n(C)n(c1=O)-c2ccccc2	1	Diazole
2697	inactive	1	Oxfendazole	53716-50-0		COC(=O)Nc1nc2c([nH]1)ccc(c2)S(=O)c3ccccc3	1	Diazole
2027	inactive	1	Glysobuzole	3567-08-6		COc1ccc(cc1)S(=O)(=O)Nc2nnc(CC(C)C)s2	1	Diazole
3276, 3277	inactive	1	Timolol, Timolol maleate salt	26839-75-8, 26921-17-5		CC(C)(C)NCC(O)COc1nsnc1N2CCOCC2	2	Diazole
2698	inactive	1	Oxibendazole	20559-55-1		CCCOc1cc2c([nH]c(NC(=O)OC)n2)cc1	1	Diazole
2408	inactive	1	Metomidate hydrochloride	35944-74-2		COC(=O)c1cncn1C(C)c2ccccc2	1	Diazole
1253, 1254	inactive	1	Caffeine, Caffeine, citrated	58-08-2, 69-22-7		Cn1cnc2c1c(=O)n(C)c(=O)n2C	2	Diazole
2938	inactive	1	Proxazole citrate	132-35-4		CCC(c1noc(CCN(CC)CC)n1)c2ccccc2	1	Diazole
2834	inactive	1	Pilocarpine	92-13-7		CCC1C(Cc2cncn2C)COC1=O	1	Diazole
2734	active agonist	1	Parbendazole	14255-87-9	2.18105	CCCCc1cc2c([nH]c(NC(=O)OC)n2)cc1	1	Diazole
3240	inactive	1	Theobromine	83-67-0		Cn1cnc2c1c(=O)[nH]c(=O)n2C	1	Diazole
2112	inactive	1	Imiloxan	81167-16-0		CCn1ccnc1CC2COc3ccccc3O2	1	Diazole
1765	inactive	1	Epirizole	18694-40-1		COc1cc(C)nn1-c2nc(OC)cc(C)n2	1	Diazole
3198	inactive	1	Temozolomide	85622-93-1		Cn1nnc2c(ncn2c1=O)C(N)=O	1	Diazole
2422	active antagonist	1	Miconazole	22916-47-8	7.73866	Clc1ccc(COC(Cn2ccnc2)c3ccc(Cl)cc3Cl)c(Cl)c1	1	Diazole
2162	active antagonist	1	Isoconazole	27523-40-6	10.1235	Clc1cc(Cl)c(cc1)C(Cn2ccnc2)OCc3c(Cl)cccc3Cl	1	Diazole
2108	active antagonist	1	Imazodan	84243-58-3	7.21552	O=C1CCC(=NN1)c2ccc(cc2)-n3ccnc3	1	Diazole
1851	inactive	1	Etomidate	33125-97-2		CCOC(=O)c1cncn1C(C)c2ccccc2	1	Diazole
3289	inactive	1	Tizanidine	51322-75-9		Clc1c(NC2=NCCN2)c3nsnc3cc1	1	Diazole
2992	inactive	1	Ramifenazone	3615-24-5		CC(C)Nc1c(C)n(C)n(c1=O)-c2ccccc2	1	Diazole
1866	inactive	1	Famciclovir	104227-87-4		CC(=O)OCC(CCn1cnc2c1nc(N)nc2)COC(C)=O	1	Diazole
2091	inactive	1	Ibudilast	50847-11-5		CC(C)C(=O)c1c2ccccn2nc1C(C)C	1	Diazole
2519	inactive	1	N-Benzyladenine	1214-39-7		C(Nc1c-2ncnc2nc[nH]1)c3ccccc3	1	Diazole
2101, 2102	active antagonist	1	Imazalil, Imazalil sulfate	35554-44-0, 58594-72-2	0.683702	Clc1cc(Cl)c(cc1)C(Cn2ccnc2)OCC=C	2	Diazole
3127	active antagonist	1	Sulconazole nitrate	61318-91-0	3.08081	Clc1ccc(CSC(Cn2ccnc2)c3ccc(Cl)cc3Cl)cc1	1	Diazole
2432	inactive	1	Minodronic acid	180064-38-4		OC(Cc1cnc2ccccn12)(P(O)(O)=O)P(O)(O)=O	1	Diazole
2190	inactive	1	Itasetron	123258-84-4		CN1C2CCC1CC(C2)NC(=O)n3c(=O)[nH]c4ccccc34	1	Diazole
1050	active agonist	1	Azathioprine	446-86-6	10.4226	Cn1cnc(c1Sc2ncnc3c2[nH]cn3)[N+]([O-])=O	1	Diazole
1699	inactive	1	Dipyrone	68-89-3		CN(CS([O-])(=O)=O)c1c(C)n(C)n(c1=O)-c2ccccc2	1	Diazole
2699	active antagonist	1	Oxiconazole nitrate	64211-46-7	2.66032	Clc1ccc(CON=C(Cn2ccnc2)c3ccc(Cl)cc3Cl)c(Cl)c1	1	Diazole
1713	inactive	1	Domperidone	57808-66-9		Clc1cc2c(cc1)n(C3CCN(CCCn4c(=O)[nH]c5c4cccc5)CC3)c(=O)[nH]2	1	Diazole
3354	active antagonist	1	Triflumizole	68694-11-1	0.0504061	CCCOCC(=Nc1c(cc(Cl)cc1)C(F)(F)F)n2ccnc2	1	Diazole
1072	inactive	1	Bendamustine	16506-27-7		Cn1c(CCCC(O)=O)nc2c1ccc(c2)N(CCCl)CCCl	1	Diazole
1219	active antagonist	1	Butoconazole nitrate	64872-77-1	13.7615	Clc1ccc(CCC(Cn2ccnc2)Sc3c(Cl)cccc3Cl)cc1	1	Diazole
3147	inactive	1	Sulfaphenazole	526-08-9		Nc1ccc(cc1)S(=O)(=O)Nc2ccnn2-c3ccccc3	1	Diazole
1755	inactive	1	Enprofylline	41078-02-8		CCCn1c2c([nH]cn2)c(=O)[nH]c1=O	1	Diazole
2218	active antagonist	1	Lanoconazole	101530-10-3	3.10171	Clc1c(cccc1)C2CSC(S2)=C(C#N)n3ccnc3	1	Diazole
2275	active antagonist	1	Luliconazole	187164-19-8	1.2981	Clc1cc(Cl)c(cc1)C2CSC(S2)=C(C#N)n3ccnc3	1	Diazole
1389	inactive	1	Clemizole hydrochloride	1163-36-6		Clc1ccc(Cn2c(CN3CCCC3)nc4c2cccc4)cc1	1	Diazole
2265	inactive	1	Lonidamine	50264-69-2		OC(=O)c1nn(Cc2ccc(Cl)cc2Cl)c3c1cccc3	1	Diazole
1260	active agonist	1	Cambendazole	26097-80-3	3.48017	CC(C)OC(=O)Nc1cc2c([nH]c(n2)-c3cscn3)cc1	1	Diazole
2635	active agonist	1	Nocodazole	31430-18-9	2.51151	COC(=O)Nc1nc2c([nH]1)ccc(c2)C(=O)c3cccs3	1	Diazole
2114	inactive	1	Imiquimod	99011-02-6		CC(C)Cn1cnc2c(N)nc3ccccc3c12	1	Diazole
1073	inactive	1	Bendazac sodium	23255-99-4		[O-]C(=O)COc1nn(Cc2ccccc2)c3c1cccc3	1	Diazole
1241	active antagonist	1	CJ-013610	249296-43-3	48.5577	Cc1nccn1-c2ccc(Sc3cccc(c3)C4(CCOCC4)C(N)=O)cc2	1	Diazole
2241	active antagonist	1	Liarozole hydrochloride	145858-50-0	0.510819	Clc1cccc(c1)C(n2ccnc2)c3ccc4nc[nH]c4c3	1	Diazole
2206	inactive	1	Kinetin	525-79-1		C(Nc1c-2ncnc2nc[nH]1)c3ccco3	1	Diazole
3275	active antagonist	1	Timiperone	57648-21-2	18.1246	Fc1ccc(cc1)C(=O)CCCN2CCC(CC2)n3c(=S)[nH]c4c3cccc4	1	Diazole
924	inactive	1	Acyclovir	59277-89-3		Nc1nc2c(ncn2COCCO)c(=O)[nH]1	1	Diazole
1079	inactive	1	Benperidol	2062-84-2		Fc1ccc(cc1)C(=O)CCCN2CCC(CC2)n3c(=O)[nH]c4c3cccc4	1	Diazole
2838	inactive	1	Pimozide	2062-78-4		Fc1ccc(cc1)C(CCCN2CCC(CC2)n3c(=O)[nH]c4c3cccc4)c5ccc(F)cc5	1	Diazole
3279	active antagonist	1	Tioconazole	65899-73-2	5.5157	Clc1c(COC(Cn2ccnc2)c3c(Cl)cc(Cl)cc3)ccs1	1	Diazole
2156	inactive	1	Isbufylline	90162-60-0		CC(C)Cn1cnc2c1c(=O)n(C)c(=O)n2C	1	Diazole
1849	inactive	1	Etofylline	519-37-9		Cn1c2c(n(CCO)cn2)c(=O)n(C)c1=O	1	Diazole
3166	inactive	1	Sulmazole	73384-60-8		COc1c(ccc(c1)S(C)=O)-c2nc3c([nH]2)cccn3	1	Diazole
1997	inactive	1	Ganciclovir	82410-32-0		Nc1nc2c(ncn2COC(CO)CO)c(=O)[nH]1	1	Diazole
2220	active agonist	1	Lansoprazole	103577-45-3	12.3481	Cc1c(OCC(F)(F)F)ccnc1CS(=O)c2nc3ccccc3[nH]2	1	Diazole
1861	inactive	1	FD&C Yellow 5	1934-21-0		[O-]C(=O)c1c(N=Nc2ccc(cc2)S([O-])(=O)=O)c(=O)n([nH]1)-c3ccc(cc3)S([O-])(=O)=O	1	Diazole
2727	inactive	1	Pantoprazole sodium	138786-67-1		COc1c(OC)c(CS(=O)c2nc3c([n-]2)ccc(OC(F)F)c3)ncc1	1	Diazole
2947	inactive	1	Pyrazophos	13457-18-6		CCOC(=O)c1cn2nc(OP(=S)(OCC)OCC)cc2nc1C	1	Diazole
2031	inactive	1	Granisetron hydrochloride	107007-99-8		Cn1nc(C(=O)NC2CC3CCCC(C2)N3C)c4c1cccc4	1	Diazole
2264	inactive	1	Lonazolac	53808-88-1		OC(=O)Cc1cn(nc1-c2ccc(Cl)cc2)-c3ccccc3	1	Diazole
1000	inactive	1	Anagrelide hydrochloride	58579-51-4		Oc1cn2Cc3c(Nc2n1)ccc(Cl)c3Cl	1	Diazole
1117	inactive	1	Benzydamine hydrochloride	132-69-4		CN(C)CCCOc1nn(Cc2ccccc2)c3c1cccc3	1	Diazole
2746	inactive	1	Penciclovir	39809-25-1		Nc1nc(=O)c2c([nH]1)n(CCC(CO)CO)cn2	1	Diazole
1865	active antagonist	1	Fadrozole hydrochloride	102676-31-3	0.00902325	N#Cc1ccc(cc1)C2CCCc3cncn23	1	Diazole
1504	inactive	1	Dazmegrel	76894-77-4		Cc1c(Cn2ccnc2)c3c(cccc3)n1CCC(O)=O	1	Diazole
3201	inactive	1	Tenofovir disoproxil fumarate	202138-50-9		CC(C)OC(=O)OCOP(=O)(COC(C)Cn1cnc2c1ncnc2N)OCOC(=O)OC(C)C	1	Diazole
2767	inactive	1	Pentoxifylline	6493-05-6		Cn1cnc2c1c(=O)n(CCCCC(C)=O)c(=O)n2C	1	Diazole
2943	inactive	1	Pyraflufen-ethyl	129630-19-9		CCOC(=O)COc1c(Cl)cc(F)c(c1)-c2nn(C)c(OC(F)F)c2Cl	1	Diazole
2939	inactive	1	Proxyphylline	603-00-9		CC(O)Cn1cnc2c1c(=O)n(C)c(=O)n2C	1	Diazole
1862	inactive	1	FR140423	151506-44-4		COc1ccc(cc1)-n2nc(cc2-c3ccc(cc3)S(C)=O)C(F)F	1	Diazole
263	inactive	1	2',3'-Dideoxyadenosine	4097-22-7		Nc1ncnc2c1ncn2C3CCC(CO)O3	1	Diazole
2188	inactive	1	Isradipine	75695-93-1		COC(=O)C1=C(C)NC(C)=C(C1c2cccc3nonc23)C(=O)OC(C)C	1	Diazole
2634	inactive	1	Nizofenone	54533-86-7		CCN(CC)Cc1nccn1-c2ccc(cc2C(=O)c3ccccc3Cl)[N+]([O-])=O	1	Diazole
2258	inactive	1	Lisofylline	6493-06-7		CC(O)CCCCn1c(=O)n(C)c2c(n(C)cn2)c1=O	1	Diazole
3071	active antagonist	1	Sertaconazole nitrate	99592-39-9	5.07379	Clc1cc(Cl)c(cc1)C(Cn2ccnc2)OCc3csc4c3cccc4Cl	1	Diazole
1721	inactive	1	Doxofylline	69975-86-6		Cn1c2c(n(CC3OCCO3)cn2)c(=O)n(C)c1=O	1	Diazole
2994	inactive	1	Ramosetron hydrochloride	132907-72-3		Cn1cc(C(=O)C2CCc3c(C2)nc[nH]3)c4c1cccc4	1	Diazole
2837	active agonist	1	Pimobendan hydrochloride	77469-98-8	21.9584	COc1ccc(cc1)-c2nc3c([nH]2)ccc(c3)C4=NNC(=O)CC4C	1	Diazole
1730	inactive	1	Dyphylline	479-18-5		Cn1c2c(n(CC(O)CO)cn2)c(=O)n(C)c1=O	1	Diazole
1868	inactive	1	Famprofazone	22881-35-2		CC(C)c1c(CN(C)C(C)Cc2ccccc2)n(C)n(c1=O)-c3ccccc3	1	Diazole
1528	inactive	1	Deracoxib	169590-41-4		COc1c(F)cc(cc1)-c2cc(nn2-c3ccc(cc3)S(N)(=O)=O)C(F)F	1	Diazole
2611	inactive	1	Nifenazone	2139-47-1		Cn1n(c(=O)c(NC(=O)c2cnccc2)c1C)-c3ccccc3	1	Diazole
1385	inactive	1	Cladribine	4291-63-8		Nc1nc(Cl)nc2c1ncn2C3CC(O)C(CO)O3	1	Diazole
1249	inactive	1	CP-612372	353280-07-6		CC(C)(O)c1ccc(CNC(=O)c2cccnc2Oc3cc4nonc4cc3)cc1	1	Diazole
962	inactive	1	Alpidem	82626-01-5		CCCN(CCC)C(=O)Cc1c(nc2ccc(Cl)cn12)-c3ccc(Cl)cc3	1	Diazole
882	active agonist	1	Acadesine	2627-69-2	24.6377	NC(=O)c1c(N)n(cn1)C2OC(CO)C(O)C2O	1	Diazole
2126	inactive	1	Inosine	58-63-9		OCC1OC(C(O)C1O)n2cnc3c2ncnc3O	1	Diazole
3199	inactive	1	Tenatoprazole	113712-98-4		COc1ccc2[nH]c(nc2n1)S(=O)Cc3c(C)c(OC)c(C)cn3	1	Diazole
3069	active agonist	1	Selumetinib	606143-52-6	0.0256016	Cn1cnc2c1cc(C(=O)NOCCO)c(Nc3ccc(Br)cc3Cl)c2F	1	Diazole
928	inactive	1	Adenosine	58-61-7		Nc1ncnc2c1ncn2C3OC(CO)C(O)C3O	1	Diazole
1981	active agonist	1	Furafylline	80288-49-9	29.8493	Cn1c(=O)n(Cc2ccco2)c3c([nH]c(C)n3)c1=O	1	Diazole
1403	active antagonist	1	Clofarabine	123318-82-1	1.58465	Nc1nc(Cl)nc2c1ncn2C3OC(CO)C(O)C3F	1	Diazole
3256	active agonist	1	Thioinosine	574-25-4	5.73149	OCC1OC(C(O)C1O)n2cnc3c2ncnc3S	1	Diazole
3310	inactive	1	Topramezone	210631-68-8		Cn1ncc(C(=O)c2c(C)c(C3=NOCC3)c(cc2)S(C)(=O)=O)c1O	1	Diazole
2921	inactive	1	Propentofylline	55242-55-2		CCCn1cnc2c1c(=O)n(CCCCC(C)=O)c(=O)n2C	1	Diazole
1924	inactive	1	Fludarabine	21679-14-1		Nc1nc(F)nc2c1ncn2C3OC(CO)C(O)C3O	1	Diazole
1759	inactive	1	Entecavir	142217-69-4		Nc1nc2c(ncn2C3CC(O)C(CO)C3=C)c(=O)[nH]1	1	Diazole
2437	inactive	1	Mizolastine	108612-45-9		CN(C1CCN(CC1)c2nc3c(cccc3)n2Cc4ccc(F)cc4)c5nccc(=O)[nH]5	1	Diazole
959	inactive	1	Alosetron hydrochloride	122852-69-1		Cn1c2c(c3ccccc13)C(=O)N(Cc4c(C)nc[nH]4)CC2	1	Diazole
1724	inactive	1	Droperidol	548-73-2		Fc1ccc(cc1)C(=O)CCCN2CCC(=CC2)n3c(=O)[nH]c4ccccc34	1	Diazole
1886	inactive	1	Fenethylline hydrochloride	1892-80-4		CC(Cc1ccccc1)NCCn2cnc3c2c(=O)n(C)c(=O)n3C	1	Diazole
2201	inactive	1	Ketoconazole	65277-42-1		CC(=O)N1CCN(CC1)c2ccc(OCC3COC(Cn4ccnc4)(O3)c5ccc(Cl)cc5Cl)cc2	1	Diazole
1850	inactive	1	Etofylline clofibrate	54504-70-0		Cn1c2c(n(CCOC(=O)C(C)(C)Oc3ccc(Cl)cc3)cn2)c(=O)n(C)c1=O	1	Diazole
1715	inactive	1	Doramapimod	285983-48-4		Cc1ccc(cc1)-n2nc(cc2NC(=O)Nc3ccc(OCCN4CCOCC4)c5c3cccc5)C(C)(C)C	1	Diazole
1864	inactive	1	Fabesetron	129300-27-2		Cc1c(CC2CCc3c(C)c4c(cccc4)n3C2=O)nc[nH]1	1	Diazole
2518	active agonist	1	N-Benzyl-9-(tetrahydro-2H-pyran-2-yl)adenine	2312-73-4	2.7306	C(Nc1ncnc2c1ncn2C3CCCCO3)c4ccccc4	1	Diazole
2673, 2674	inactive	1	Ondansetron, Ondansetron hydrochloride dihydrate	99614-02-5, 103639-04-9		Cn1c2c(c3ccccc13)C(=O)C(Cn4ccnc4C)CC2	2	Diazole
2281	inactive	1	MK-578	313994-79-5		CCn1nc(Cc2ccccc2)cc1C3CCN(CC4CC(CC4c5cccc(F)c5)N(C)C(C(C)C)C(O)=O)CC3	1	Diazole
1930	inactive	1	Flumazenil	78755-81-4		CCOC(=O)c1c2CN(C)C(=O)c3cc(F)ccc3-n2cn1	1	Diazole
2134	inactive	1	Iomazenil	127985-21-1		CCOC(=O)c1c2CN(C)C(=O)c3c(cccc3I)-n2cn1	1	Diazole
3016	inactive	1	Rimonabant	168273-06-1		Cc1c(n(nc1C(=O)NN2CCCCC2)-c3ccc(Cl)cc3Cl)-c4ccc(Cl)cc4	1	Diazole
929	inactive	1	Adenosine-5-phosphate	61-19-8		Nc1ncnc2c1ncn2C3OC(COP(O)(O)=O)C(O)C3O	1	Diazole
3194	inactive	1	Telmisartan	144701-48-4		CCCc1nc2c(cc(cc2C)-c3nc4ccccc4n3C)n1Cc5ccc(cc5)-c6ccccc6C(O)=O	1	Diazole
1768	inactive	1	Eprosartan mesylate	144143-96-4		CCCCc1ncc(C=C(Cc2cccs2)C(O)=O)n1Cc3ccc(cc3)C(O)=O	1	Diazole
3172	active antagonist	1	Surinabant	288104-79-0	68.5896	CCc1c(n(nc1C(=O)NN2CCCCC2)-c3ccc(Cl)cc3Cl)-c4ccc(Br)cc4	1	Diazole
3476	inactive	1	cAMP	60-92-4		Nc1ncnc2c1ncn2C3OC4COP(O)(=O)OC4C3O	1	Diazole
2230	active antagonist	1	Lestaurtinib	111358-88-4	2.19584	CC12OC(CC1(O)CO)n3c4c(cccc4)c5c3c6c(c7c5C(=O)NC7)c8c(cccc8)n26	1	Diazole
2412	active antagonist	1	Metrifudil	23707-33-7	5.95572	Cc1c(CNc2ncnc3c2ncn3C4OC(CO)C(O)C4O)cccc1	1	Diazole
2029, 2232	inactive	1	Gonadorelin hydrochloride, Leuprolide acetate salt	51952-41-1, 74381-53-6		CC(C)CC(NC(=O)CNC(=O)C(Cc1ccc(O)cc1)NC(=O)C(CO)NC(=O)C(Cc2c[nH]c3c2cccc3)NC(=O)C(Cc4cnc[nH]4)NC(=O)C5CCC(=O)N5)C(=O)NC(CCCNC(N)=N)C(=O)N6CCCC6C(=O)NCC(N)=O	2	Diazole
3446	active antagonist	1	Zaldaride	109826-26-8	29.8493	CC1(CN2CCC(CC2)n3c(=O)[nH]c4c3cccc4)OCc5c(cccc5)-n6cccc16	1	Diazole
3415	inactive	1	Vardenafil citrate	1193386-64-9		CCCc1nc(C)c2n1[nH]c(nc2=O)-c3cc(ccc3OCC)S(=O)(=O)N4CCN(CC)CC4	1	Diazole
3075	inactive	1	Sildenafil citrate	171599-83-0		CCCc1nn(C)c2c1nc([nH]c2=O)-c3cc(ccc3OCC)S(=O)(=O)N4CCN(C)CC4	1	Diazole
1178	inactive	1	Bretazenil	84379-13-5		CC(C)(C)OC(=O)c1c2C3CCCN3C(=O)c4c(cccc4Br)-n2cn1	1	Diazole
2030	inactive	1	Goserelin acetate	145781-92-6		CC(C)CC(NC(=O)C(COC(C)(C)C)NC(=O)C(Cc1ccc(O)cc1)NC(=O)C(CO)NC(=O)C(Cc2c[nH]c3c2cccc3)NC(=O)C(Cc4c[nH]cn4)NC(=O)C5CCC(=O)N5)C(=O)NC(CCCNC(N)=N)C(=O)N6CCCC6C(=O)NNC(N)=O	1	Diazole
1310	inactive	1	Cefoselis sulfate	122841-12-7		CON=C(C(=O)NC1C2SCC(C[n+]3ccc(N)n3CCO)=C(N2C1=O)C([O-])=O)c4csc(N)n4	1	Diazole
1314	inactive	1	Cefozopran hydrochloride	113981-44-5		CON=C(C(=O)NC1C2SCC(C[n+]3c4cccnn4cc3)=C(N2C1=O)C([O-])=O)c5nsc(N)n5	1	Diazole
3398	inactive	1	UK-343664	215297-27-1		CCCOc1c(cc(cc1)S(=O)(=O)N2CCN(CC)CC2)-c3nc4c(CC)n(Cc5ccccn5)nc4c(=O)[nH]3	1	Diazole
3012	inactive	1	Rifaximin	80621-81-4		COC1C=COC2(C)Oc3c(C2=O)c4c(c(O)c3C)c(O)c(NC(=O)C(C)=CC=CC(C)C(O)C(C)C(O)C(C)C(OC(C)=O)C1C)c5c4nc6cc(C)ccn56	1	Diazole
2770	inactive	1	Peplomycin sulfate	70384-29-1		CC(O)C(NC(=O)C(C)C(O)C(C)NC(=O)C(NC(=O)c1nc(nc(N)c1C)C(CC(N)=O)NCC(N)C(N)=O)C(OC2OC(CO)C(O)C(O)C2OC3OC(CO)C(O)C(OC(N)=O)C3O)c4c[nH]cn4)C(=O)NCCc5nc(cs5)-c6nc(cs6)C(=O)NCCCNC(C)c7ccccc7	1	Diazole
845	inactive	1	5-Phenyl-1H-tetrazole	18039-42-4		[nH]1nnnc1-c2ccccc2	1	Tetrazole
1879	inactive	1	Fenamol	5467-78-7		Nc1nnnn1-c2ccccc2	1	Tetrazole
2769	inactive	1	Pentylenetetrazol	54-95-5		C1CCn2nnnc2CC1	1	Tetrazole
917	inactive	1	Acitazanolast	114607-46-4		OC(=O)C(=O)Nc1cccc(c1)-c2nnn[nH]2	1	Tetrazole
3187	inactive	1	Tazanolast	82989-25-1		CCCCOC(=O)C(=O)Nc1cc(ccc1)-c2nnn[nH]2	1	Tetrazole
3410	inactive	1	Valsartan	137862-53-4		CCCCC(=O)N(Cc1ccc(cc1)-c2ccccc2-c3nnn[nH]3)C(C(C)C)C(O)=O	1	Tetrazole
1240	active antagonist	1	CI-959	104795-68-8	34.2365	COc1cc2c(sc(C(=O)Nc3nnn[n-]3)c2OC(C)C)cc1	1	Tetrazole
1055	inactive	1	Azosemide	27589-33-9		NS(=O)(=O)c1cc(-c2nnn[nH]2)c(NCc3cccs3)cc1Cl	1	Tetrazole
2270	inactive	1	Losartan	114798-26-4		CCCCc1nc(Cl)c(CO)n1Cc2ccc(cc2)-c3ccccc3-c4nnn[nH]4	1	Tetrazole
2152	inactive	1	Irbesartan	138402-11-6		CCCCC1=NC2(CCCC2)C(=O)N1Cc3ccc(cc3)-c4ccccc4-c5nnn[nH]5	1	Tetrazole
1368	inactive	1	Cilostazol	73963-72-1		O=C1CCc2cc(OCCCCc3nnnn3C4CCCCC4)ccc2N1	1	Tetrazole
1316	inactive	1	Ceftezole sodium	41136-22-5		[O-]C(=O)C1=C(CSc2nncs2)CSC3C(NC(=O)Cn4cnnn4)C(=O)N13	1	Tetrazole
1303	inactive	1	Cefazolin	25953-19-9		Cc1nnc(SCC2=C(N3C(SC2)C(NC(=O)Cn4cnnn4)C3=O)C(O)=O)s1	1	Tetrazole
1909	inactive	1	Flomoxef	99665-00-6		COC1(NC(=O)CSC(F)F)C2OCC(CSc3nnnn3CCO)=C(N2C1=O)C(O)=O	1	Tetrazole
1311	inactive	1	Cefotetan	69712-56-7		COC1(NC(=O)C2SC(S2)=C(C(N)=O)C(O)=O)C3SCC(CSc4nnnn4C)=C(N3C1=O)C(O)=O	1	Tetrazole
2459	inactive	1	Moxalactam disodium	64953-12-4		COC1(NC(=O)C(C([O-])=O)c2ccc(O)cc2)C3OCC(CSc4nnnn4C)=C(N3C1=O)C([O-])=O	1	Tetrazole
1312	inactive	1	Cefotiam hydrochloride	66309-69-1		CN(C)CCn1nnnc1SCC2=C(N3C(SC2)C(NC(=O)Cc4csc(N)n4)C3=O)C(O)=O	1	Tetrazole
1308	inactive	1	Cefmenoxime hydrochloride	75738-58-8		CON=C(C(=O)NC1C2SCC(CSc3nnnn3C)=C(N2C1=O)C(O)=O)c4csc(N)n4	1	Tetrazole
1315	inactive	1	Cefpiramide acid	70797-11-4		Cn1nnnc1SCC2=C(N3C(SC2)C(NC(=O)C(NC(=O)c4c(O)cc(C)nc4)c5ccc(O)cc5)C3=O)C(O)=O	1	Tetrazole
81	inactive	1	1,2,3-Benzotriazole	95-14-7		[nH]1nnc2c1cccc2	1	Triazole
259	inactive	1	1H-Benzotriazol-1-ol	2592-95-2		On1nnc2c1cccc2	1	Triazole
260	inactive	1	1H-Benzotriazole, 5-chloro-	94-97-3		Clc1cc2c([nH]nn2)cc1	1	Triazole
2155	inactive	1	Isazofos	42509-80-8		CCOP(=S)(OCC)Oc1nn(C(C)C)c(Cl)n1	1	Triazole
2231	active antagonist	1	Letrozole	112809-51-5	0.0173247	N#Cc1ccc(cc1)C(n2cncn2)c3ccc(cc3)C#N	1	Triazole
1958	active antagonist	1	Flusilazole	85509-19-9	0.579811	C[Si](Cn1cncn1)(c2ccc(F)cc2)c3ccc(F)cc3	1	Triazole
393	active agonist	1	2-(2H-Benzotriazol-2-yl)-4-methylphenol	2440-22-4	1.67345	Cc1cc(-n2nc3ccccc3n2)c(O)cc1	1	Triazole
1001	active antagonist	1	Anastrozole	120511-73-1	0.29668	CC(C)(C#N)c1cc(cc(Cn2cncn2)c1)C(C)(C)C#N	1	Triazole
3333	inactive	1	Triazophos	24017-47-8		CCOP(=S)(OCC)Oc1nn(cn1)-c2ccccc2	1	Triazole
2662	inactive	1	Octrizole	3147-75-9		CC(C)(C)CC(C)(C)c1cc(-n2nc3ccccc3n2)c(O)cc1	1	Triazole
3319	inactive	1	Trapidil	15421-84-8		CCN(CC)c1cc(C)nc2ncnn12	1	Triazole
1203	inactive	1	Bumetrizole	3896-11-5		Cc1cc(c(O)c(c1)-n2nc3ccc(Cl)cc3n2)C(C)(C)C	1	Triazole
1961	active antagonist	1	Flutriafol	76674-21-0	48.5577	OC(Cn1cncn1)(c2ccc(F)cc2)c3c(F)cccc3	1	Triazole
1923	inactive	1	Fluconazole	86386-73-4		OC(Cn1cncn1)(Cn2cncn2)c3c(F)cc(F)cc3	1	Triazole
3326	active antagonist	1	Triadimefon	43121-43-3	54.4273	CC(C)(C)C(=O)C(Oc1ccc(Cl)cc1)n2cncn2	1	Triazole
2747	active antagonist	1	Penconazole	66246-88-6	14.2208	CCCC(Cn1cncn1)c2c(Cl)cc(Cl)cc2	1	Triazole
2464	active antagonist	1	Myclobutanil	88671-89-0	5.01537	CCCCC(Cn1cncn1)(C#N)c2ccc(Cl)cc2	1	Triazole
1922	inactive	1	Flucarbazone-sodium	181274-17-9		COc1nn(C(=O)[N-]S(=O)(=O)c2c(OC(F)(F)F)cccc2)c(=O)n1C	1	Triazole
1882	active antagonist	1	Fenbuconazole	114369-43-6	33.082	Clc1ccc(CCC(Cn2cncn2)(C#N)c3ccccc3)cc1	1	Triazole
1044	inactive	1	Azaconazole	60207-31-0		Clc1cc(Cl)c(cc1)C2(Cn3cncn3)OCCO2	1	Triazole
2143	active antagonist	1	Ipconazole	125225-28-7	3.96725	CC(C)C1CCC(Cc2ccc(Cl)cc2)C1(O)Cn3cncn3	1	Triazole
3225	active antagonist	1	Tetraconazole	112281-77-3	7.36097	FC(F)C(F)(F)OCC(Cn1cncn1)c2c(Cl)cc(Cl)cc2	1	Triazole
3327	active antagonist	1	Triadimenol	55219-65-3	25.708	CC(C)(C)C(O)C(Oc1ccc(Cl)cc1)n2cncn2	1	Triazole
963	active agonist	1	Alprazolam	28981-97-7	4.21632	Cc1nnc2CN=C(c3ccccc3)c4cc(Cl)ccc4-n12	1	Triazole
3154	inactive	1	Sulfentrazone	122836-35-5		Cc1nn(c(=O)n1C(F)F)-c2cc(NS(C)(=O)=O)c(Cl)cc2Cl	1	Triazole
1934	inactive	1	Flumetsulam	98967-40-9		Cc1nc2nc(nn2cc1)S(=O)(=O)Nc3c(F)cccc3F	1	Triazole
1779	inactive	1	Estazolam	29975-16-4		Clc1ccc2-n3cnnc3CN=C(c4ccccc4)c2c1	1	Triazole
1787	active antagonist	1	Etaconazole	60207-93-4	26.278	CCC1COC(Cn2cncn2)(O1)c3c(Cl)cc(Cl)cc3	1	Triazole
3382	inactive	1	Triticonazole	131983-72-7		CC1(C)CCC(=Cc2ccc(Cl)cc2)C1(O)Cn3cncn3	1	Triazole
2926	inactive	1	Propoxycarbazone-sodium	181274-15-7		CCCOc1nn(C(=O)[N-]S(=O)(=O)c2c(cccc2)C(=O)OC)c(=O)n1C	1	Triazole
3023	inactive	1	Rizatriptan	144034-80-0		CN(C)CCc1c[nH]c2ccc(Cn3cncn3)cc12	1	Triazole
1911	inactive	1	Florasulam	145701-23-1		COc1ncc(F)c2nc(nn12)S(=O)(=O)Nc3c(F)cccc3F	1	Triazole
2922	active antagonist	1	Propiconazole	60207-90-1	31.1995	CCCC1COC(Cn2cncn2)(O1)c3c(Cl)cc(Cl)cc3	1	Triazole
2289	inactive	1	Maraviroc	376348-65-1		CC(C)c1nnc(C)n1C2CC3CCC(C2)N3CCC(NC(=O)C4CCC(F)(F)CC4)c5ccccc5	1	Triazole
3008	active agonist	1	Ribavirin	36791-04-5	2.56457	NC(=O)c1nn(cn1)C2OC(CO)C(O)C2O	1	Triazole
1292	active antagonist	1	Carfentrazone-ethyl	128639-02-1	54.4827	CCOC(=O)C(Cl)Cc1c(Cl)cc(F)c(c1)-n2nc(C)n(C(F)F)c2=O	1	Triazole
3188	inactive	1	Tazobactam sodium	89785-84-2		CC1(Cn2ccnn2)C(N3C(CC3=O)S1(=O)=O)C([O-])=O	1	Triazole
3448	inactive	1	Zaprinast	37762-06-4		CCCOc1ccccc1-c2nc3c(nn[nH]3)c(=O)[nH]2	1	Triazole
3432	inactive	1	Voriconazole	137234-62-9		CC(c1c(F)cncn1)C(O)(Cn2cncn2)c3ccc(F)cc3F	1	Triazole
1194	active agonist	1	Brotizolam	57801-81-7	11.8832	Cc1nnc2CN=C(c3c(sc(Br)c3)-n12)c4ccccc4Cl	1	Triazole
3320	inactive	1	Trazodone hydrochloride	25332-39-2		Clc1cccc(c1)N2CCN(CCCn3nc4ccccn4c3=O)CC2	1	Triazole
1252	active agonist	1	CP-863187	668981-02-0	6.11306	CC(C)c1nnc2ccc(cn12)-c3c(nco3)-c4cc(F)ccc4F	1	Triazole
2750	inactive	1	Penoxsulam	219714-96-2		COc1cnc(OC)n2nc(NS(=O)(=O)c3c(cccc3OCC(F)F)C(F)(F)F)nc12	1	Triazole
1844	active agonist	1	Etizolam	40054-69-1	23.7101	CCc1cc2c(s1)-n3c(C)nnc3CN=C2c4ccccc4Cl	1	Triazole
3397	inactive	1	UK-333747	197077-55-7		COCc1nnc(n1-c2c(Cl)c(Cl)cc3c2[nH]c(=O)c(=O)[nH]3)-c4c[n+]([O-])ccc4	1	Triazole
2192	inactive	1	Itraconazole	84625-61-6		CCC(C)n1ncn(c1=O)-c2ccc(cc2)N3CCN(CC3)c4ccc(OCC5COC(Cn6cncn6)(O5)c7c(Cl)cc(Cl)cc7)cc4	1	Triazole
1015	inactive	1	Apafant	105219-56-5		Cc1nnc2CN=C(c3c(sc(CCC(=O)N4CCOCC4)c3)-n12)c5c(Cl)cccc5	1	Triazole
2189	active antagonist	1	Israpafant	117279-73-9	23.7101	CC(C)Cc1ccc(CCc2cc3c(s2)-n4c(C)nnc4C(C)N=C3c5c(Cl)cccc5)cc1	1	Triazole

## Sheet: SB2
Table SB2: Activity data of triazoles compounds extracted from SB1 along with their calculated descriptors. Compounds in red are agonist and are not included in final data set
SAMPLE_NAME	AC50 (MEAN)	(-LogIC50)=(-LogAC50+9)mol/liter	E_B3LYP	E_HF	ECORR	HOMO_B3LYP	HOMO_HF	HOMO_CORR	LUMO_B3LYP	LUMO_HF	LUMO_CORR	Electronegativity_B3LYP	Electronegativity_HF	Electronegativity_CORR	Hardness_B3LYP	Hardness_HF	Hardness_CORR	electrophilicicty_B3LYP	electrophilicicty_HF	Electrophilicity_CORR	HOMONL_B3LYP	HOMONL_HF	HOMONL_CORR	LUMONL_B3LYP	LUMONL_HF	LUMONL_CORR	Heat of Formation	Energy	Electronic Energy	HOMO	LUMO	Dipole Moment	Electronegativity	Hardness	Electrophility index	qmax-	qmax+	C_qmax-	C_qmax+	H_qmax+	Chanrge on N1	Charge on N2	Charge on C1	Charge on N3	Charge on C2	HOMONL	LUMONL	ALogP	ALogp2
Letrozole	0.0173247	10.7613	-926.886	-921.635	-5.25152	-0.27026	-0.35577	0.08551	-0.07329	0.05474	-0.12803	0.171775	0.150515	0.02126	0.28248	0.41051	-0.12803	0.0522279	0.0275934	0.0246344	-0.28317	-0.37511	0.09194	-0.06627	0.06418	-0.13045	168.325	-3164.55	-22206.3	-10.408	-1.291	3.843	5.8495	9.117	1.87653	-0.395385	0.102014	-0.161515	0.102014	0.207589	-0.188309	-0.271882	0.078933	-0.395385	0.086685	-0.390572	-0.043511	0.0322	0.00103684
Anastrozole	0.29668	9.52771	-931.658	-926.275	-5.38247	-0.26363	-0.35401	0.09038	-0.04216	0.09008	-0.13224	0.152895	0.131965	0.02093	0.31185	0.44409	-0.13224	0.037481	0.0196072	0.0178737	-0.27118	-0.36064	0.08946	-0.03404	0.101	-0.13504	107.77	-3274.02	-25204.6	-10.238	-0.708	2.884	5.473	9.53	1.57155	-0.45077	0.100135	-0.45077	0.100135	0.202932	-0.156805	-0.285591	0.07125	-0.40539	0.086977	-0.379216	-0.020433	1.9226	3.69639
Flusilazole	0.579811	9.23671	-1270.72	-1264.88	-5.83812	-0.24588	-0.34126	0.09538	-0.03372	0.09454	-0.12826	0.1398	0.12336	0.01644	0.30754	0.4358	-0.12826	0.0317748	0.0174595	0.0143153	-0.25537	-0.35057	0.0952	-0.03	0.09939	-0.12939	-32.1813	-3758.98	-25493.7	-9.779	-0.524	5.445	5.1515	9.255	1.43371	-0.524028	0.234403	-0.524028	0.22084	0.202971	-0.111135	-0.283521	0.063788	-0.406646	0.058382	-0.359372	-0.015324	3.1354	9.83073
Ipconazole	3.96725	8.40151	-1398.48	-1392.34	-6.13716	-0.23738	-0.32696	0.08958	-0.02122	0.11196	-0.13318	0.1293	0.1075	0.0218	0.30574	0.43892	-0.13318	0.027341	0.0131644	0.0141766	-0.2651	-0.35629	0.09119	-0.01366	0.12135	-0.13501	-13.4007	-3655.53	-30132.9	-9.581	-0.219	4.206	4.9	9.362	1.28231	-0.56139	0.26012	-0.462398	0.26012	0.326306	-0.1478	-0.292293	0.071571	-0.4119	0.07915	-0.376938	-0.007313	0.817	0.667489
Myclobutanil	5.01537	8.2997	-1259.65	-1254.36	-5.28814	-0.25686	-0.3468	0.08994	-0.04538	0.08638	-0.13176	0.15112	0.13021	0.02091	0.30142	0.43318	-0.13176	0.0378828	0.01957	0.0183128	-0.26475	-0.36606	0.10131	-0.03928	0.09467	-0.13395	75.4181	-3082.27	-22368.3	-10.097	-0.835	3.566	5.466	9.262	1.61289	-0.438337	0.093336	-0.438337	0.093336	0.208217	-0.17847	-0.276967	0.076174	-0.397815	0.093336	-0.386934	-0.024806	-0.0283	0.000801
Tetraconazole	7.36097	8.13306	-2059.37	-2052.4	-6.96987	-0.23954	-0.33024	0.0907	-0.02827	0.10463	-0.1329	0.133905	0.112805	0.0211	0.30197	0.43487	-0.1329	0.0296893	0.0146308	0.0150585	-0.25787	-0.35076	0.09289	-0.02152	0.1124	-0.13392	-196.695	-4995.32	-32860.6	-9.701	-0.553	5.85	5.127	9.148	1.43671	-0.396618	0.491606	-0.184165	0.491606	0.205725	-0.171162	-0.269556	0.07797	-0.396618	0.087133	-0.372638	-0.01639	2.6638	7.09583
Penconazole	14.2208	7.84707	-1587.71	-1582.49	-5.22199	-0.23742	-0.32842	0.091	-0.02889	0.10339	-0.13228	0.133155	0.112515	0.02064	0.29953	0.43181	-0.13228	0.0295968	0.0146588	0.014938	-0.25674	-0.35121	0.09447	-0.02191	0.11147	-0.13338	31.7245	-2891.22	-20179.6	-9.684	-0.551	5.853	5.1175	9.133	1.43375	-0.440625	0.082539	-0.440625	0.082539	0.181018	-0.166636	-0.274278	0.074193	-0.399308	0.082539	-0.373594	-0.01786	1.2262	1.50357
Israpafant	23.7101	7.62507	-2159.6	-2150.64	-8.95742	-0.2269	-0.31572	0.08882	-0.06083	0.06937	-0.1302	0.143865	0.123175	0.02069	0.25489	0.38509	-0.1302	0.0406001	0.0196994	0.0209007	-0.2332	-0.32919	0.09599	-0.02667	0.10786	-0.13453	90.8468	-5018.51	-47337.4	-9.298	-1.323	8.987	5.3105	7.975	1.76811	-0.45695	0.234341	-0.45695	0.222899	0.203026	-0.196824	-0.216	0.19364	-0.300656	0.111423	-0.341695	-0.037925	2.3947	5.73459
Triadimenol	25.708	7.58993	-1317.8	-1312.3	-5.50295	-0.22418	-0.31748	0.0933	-0.02125	0.11038	-0.13163	0.122715	0.10355	0.019165	0.29623	0.42786	-0.13163	0.0254177	0.0125305	0.0128872	-0.26314	-0.36035	0.09721	-0.01209	0.1318	-0.14389	-41.8179	-3378.02	-24659.5	-9.358	-0.344	5.167	4.851	9.014	1.30531	-0.538109	0.241429	0.159545	0.241429	0.21501	-0.234172	-0.296454	0.093245	-0.423	0.159545	-0.3839	-0.008526	1.7811	3.17232
Etaconazole	26.278	7.58041	-1776.01	-1769.91	-6.09986	-0.24227	-0.33558	0.09331	-0.03199	0.09959	-0.13158	0.13713	0.117995	0.019135	0.30359	0.43517	-0.13158	0.0309704	0.015997	0.0149735	-0.25366	-0.35202	0.09836	-0.0258	0.10727	-0.13307	-39.7866	-3604.37	-27041.2	-9.75	-0.677	6.387	5.2135	9.073	1.49788	-0.43988	0.429392	-0.428808	0.429392	0.204971	-0.163413	-0.2776	0.079238	-0.410827	0.112609	-0.368008	-0.018448	0.9497	0.90193
Propiconazole	31.1995	7.50585	-1815.26	-1808.91	-6.35012	-0.24388	-0.33759	0.09371	-0.03295	0.09859	-0.13154	0.138415	0.1195	0.018915	0.30464	0.43618	-0.13154	0.0314448	0.0163697	0.0150752	-0.25211	-0.35071	0.0986	-0.02687	0.10566	-0.13253	-45.3119	-3754.34	-28995.8	-9.768	-0.7	6.448	5.234	9.068	1.51052	-0.444182	0.431039	-0.321502	0.431039	0.20532	-0.162555	-0.27711	0.079446	-0.412968	0.113833	-0.367567	-0.019183	0.6617	0.437847
Fenbuconazole	33.082	7.48041	-1411.91	-1405.75	-6.16552	-0.23857	-0.32796	0.08939	-0.03531	0.09812	-0.13343	0.13694	0.11492	0.02202	0.29265	0.42608	-0.13343	0.0320392	0.0154978	0.0165414	-0.26669	-0.3568	0.09011	-0.02861	0.10722	-0.13583	111.084	-3573.04	-27773.6	-9.618	-0.583	6.083	5.1005	9.035	1.43968	-0.399538	0.084938	-0.290672	0.084938	0.207382	-0.178752	-0.273707	0.076694	-0.399538	0.092052	-0.353455	-0.014736	0.5588	0.312257
Flutriafol	48.5577	7.31374	-1055.26	-1049.64	-5.61593	-0.24654	-0.34033	0.09379	-0.03232	0.0995	-0.13182	0.13943	0.120415	0.019015	0.30801	0.43983	-0.13182	0.0315586	0.0164834	0.0150752	-0.25378	-0.34904	0.09526	-0.02545	0.10881	-0.13426	-37.1691	-3924.32	-27450.8	-9.946	-0.594	4.409	5.27	9.352	1.48486	-0.555865	0.290504	-0.221608	0.290504	0.332677	-0.16199	-0.275287	0.070791	-0.40126	0.091709	-0.371646	-0.018742	0.239	0.057121
Triadimefon	54.4273	7.26418	-1316.61	-1311.15	-5.46364	-0.24434	-0.33916	0.09482	-0.05725	0.09765	-0.1549	0.150795	0.120755	0.03004	0.28191	0.43681	-0.1549	0.0403305	0.0166912	0.0236393	-0.26354	-0.3699	0.10636	-0.03196	0.10377	-0.13573	-19.6106	-3350.39	-24188.3	-9.78	-0.749	4.394	5.2645	9.031	1.53443	-0.461619	0.381534	-0.461619	0.381534	0.218697	-0.213532	-0.273654	0.089008	-0.412754	0.149939	-0.378886	-0.02227	2.0334	4.13472
Carfentrazone-ethyl	54.4827	7.26374	-2187.86	-2180.12	-7.74625	-0.22821	-0.32557	0.09736	-0.03582	0.09546	-0.13128	0.132015	0.115055	0.01696	0.28975	0.42103	-0.13128	0.0300741	0.0157206	0.0143536	-0.26009	-0.35884	0.09875	-0.02296	0.11126	-0.13422	-242.265	-5407.02	-36671.9	-9.365	-1.027	1.401	5.196	8.338	1.619	-0.580627	0.635962	-0.462862	0.635962	0.203072	-0.264329	-0.238869	0.317037	-0.580627	0.635962	-0.381017	-0.026496	2.0952	4.38986
12-(2H-Benzotriazol-2-yl)-4-methylphenol	1.67345	8.77639	-740.46	-736.255	-4.20505	-0.21612	-0.29775	0.08163	-0.07486	0.04168	-0.11654	0.14549	0.128035	0.017455	0.22289	0.33943	-0.11654	0.0474838	0.0241478	0.023336	-0.24161	-0.32585	0.08424	-0.00854	0.1272	-0.13574	63.8557	-2597.12	-16233.6	-8.919	-1.253	1.161	5.086	7.666	1.68715	-0.440736	0.309928	-0.440736	0.309928	0.375379	0.157277	-0.270554	0.016394	-0.347758	0.043008	-0.345995	-0.006431	0.1949	0.037986
1Ribavirin	2.56457	8.59099	-905.953	-901.233	-4.72076	-0.25503	-0.39537	0.14034	-0.03818	0.10305	-0.14123	0.146605	0.14616	0.000445	0.35719	0.49842	-0.14123	0.0300863	0.0214305	0.0086558	-0.26458	-0.42058	0.156	-0.00417	0.14863	-0.1528	-163.902	-3365.34	-20666.9	-10.607	-0.706	4.385	5.6565	9.901	1.6158	-0.670114	0.609377	-0.026734	0.609377	0.333316	-0.225771	-0.298192	0.095281	-0.355307	0.120993	-0.393402	0.005843	-2.164	4.6829
1Alprazolam	4.21632	8.37507	-1333.42	-1327.74	-5.68019	-0.23678	-0.33656	0.09978	-0.07041	0.05946	-0.12987	0.153595	0.13855	0.015045	0.26615	0.39602	-0.12987	0.0443198	0.0242363	0.0200835	-0.2379	-0.33888	0.10098	-0.04988	0.08011	-0.12999	111.94	-3273.5	-24363.7	-9.782	-1.315	6.367	5.5485	8.467	1.81799	-0.355755	0.198721	-0.432866	0.198721	0.206469	-0.188101	-0.214398	0.128391	-0.341152	0.198177	-0.362936	-0.038918	0.4906	0.240688
1CP-863187	6.11306	8.21374	-1186.66	-1180.3	-6.36062	-0.2201	-0.29484	0.07474	-0.07073	0.05522	-0.12595	0.145415	0.11981	0.025605	0.22411	0.35006	-0.12595	0.0471767	0.0205028	0.0266738	-0.24059	-0.32963	0.08904	-0.04709	0.08173	-0.12882	-8.85153	-4369.16	-31896.6	-9.186	-1.507	3.935	5.3465	7.679	1.86125	-0.449656	0.159852	-0.449656	0.159852	0.202587	-0.174527	-0.211994	0.150111	-0.246733	0.112627	-0.360695	-0.03719	1.3914	1.93599
1Brotizolam	11.8832	7.92507	-4227.19	-4219.74	-7.44963	-0.22735	-0.32907	0.10172	-0.07733	0.04687	-0.1242	0.15234	0.1411	0.01124	0.25174	0.37594	-0.1242	0.0460941	0.0264792	0.0196149	-0.23231	-0.33467	0.10236	-0.05187	0.07872	-0.13059	120.521	-3386.44	-24720.6	-9.565	-1.651	6.632	5.608	7.914	1.98696	-0.436486	0.305501	-0.436486	0.202474	0.209836	-0.213169	-0.18808	0.132052	-0.313194	0.202474	-0.361687	-0.049648	1.8264	3.33574
1Etizolam	23.7101	7.62507	-1732.61	-1726.28	-6.33897	-0.23045	-0.32312	0.09267	-0.06153	0.06902	-0.13055	0.14599	0.12705	0.01894	0.26159	0.39214	-0.13055	0.0407376	0.0205816	0.020156	-0.23605	-0.3392	0.10315	-0.02829	0.10635	-0.13464	98.9717	-3477.73	-26947.6	-9.459	-1.327	8.786	5.393	8.132	1.78827	-0.434489	0.232374	-0.434489	0.210766	0.208068	-0.190587	-0.217531	0.125431	-0.303605	0.198697	-0.353198	-0.037925	0.8445	0.71318
Agonists are in red
*Table SB2.2 : Linear regression QSAR models for monozoles agonist activity along with their statistical parameters obtained using genetic algoritim implemented in QSARINS software by employing the descriptors listed in Table SB2.1
Model Number	Size	Variables	Model Equation	R2	R2adj	R2-R2adj	LOF	Kxx	Delta K	RMSE tr	MAE tr	RSS tr	CCC tr	s	F	Q2loo	R2-Q2loo	RMSE cv	MAE cv	PRESS cv	CCC cv	Q2 LMO	R2 Yscr	RMSE AV Yscr	Q2 Yscr	R2 Xrnd	Q2 Xrnd	R2 Yrnd	Q2 Yrnd	RMSE ext	N. Y-outl. und. mod. eq.	N. Y-outl. over. mod. eq.	N. Y-outl. und. LOO	N. Y-outl. over. LOO	N. X-outl.
1	3	electrophilicicty_HF LUMO ETA_Shape_Y	(-LogI50)=1.4676+488.5007*(electrophilicicty_HF)+4.3535*(LUMO)+5.6602*(ETA_Shape_Y)	0.8695	0.8339	0.0356	0.341	0.4545	0.0647	0.3504	0.2471	1.8412	0.9302	0.4091	24.4335	0.7995	0.07	0.4343	0.3328	2.8287	0.9049	0.74	0.2145	0.8543	-0.7079	0.2107	-0.515	0.217	-0.7161	0	0	0	0	2	1
2	2	electrophilicicty_HF LUMO	(-LogI50)=3.6051+377.6443*(electrophilicicty_HF)+2.6971*(LUMO)	0.7886	0.7534	0.0352	0.7797	-0.1852	0.4459	0.4027	2.9829	0.8818	0.4986	22.383	0.6723	0.1163	0.5552	0.5118	4.6239	0.8087	-94.1636	13.525	0.4	-47.3707	13.4869	-36.8723	14.7371	-48.1279	0	0	0	0	0	1	1
3	2	electrophilicicty_HF ETA_Shape_Y	(-LogI50)=5.3834+198.9800*(electrophilicicty_HF)-2.5896*(ETA_Shape_Y)	0.5596	0.4862	0.0734	0.0134	0.3028	0.6437	0.5947	6.2147	0.7176	0.7196	7.623	0.1791	0.3805	0.8788	0.78	11.5836	0.3967	-194.052	14.702	3.2	-46.2769	13.1229	-36.6245	15.2019	-44.4234	0	0	0	1	0	1	1
4	1	electrophilicicty_HF	(-LogI50)=4.7181+199.7014*(electrophilicicty_HF)	0.5215	0.4847	0.0368	0	0.7222	0.6709	0.6103	6.7512	0.6855	0.7206	14.1709	0.2517	0.2699	0.839	0.7436	10.5592	0.4334	-194.226	7.44	2	-31.4089	7.2947	-24.4645	7.1073	-32.2304	0	0	0	1	0	1	1
5	2	LUMO ETA_Shape_Y	(-LogI50)=8.4711-1.3727*(LUMO)-5.2601*(ETA_Shape_Y)	0.1817	0.0453	0.1364	0.4558	-0.1478	0.8774	0.7372	11.5473	0.3075	0.981	1.3319	-0.4783	0.66	1.1793	0.9579	20.8602	-0.1632	-431.33	14.7265	46.8	-37.8389	14.6584	-35.9545	14.6437	-38.382	0	0	0	1	0	0	0
6	1	LUMO	(-LogI50)=7.5649-0.7827*(LUMO)	0.0574	-0.0152	0.0725	0	0.2395	0.9417	0.7651	13.3011	0.1085	1.0115	0.7911	-0.5577	0.615	1.2105	0.9335	21.9793	-0.3568	-370.591	7.278	84.4	-24.9507	7.0979	-24.2848	7.1908	-25.2171	0	0	0	1	0	0	0
7	1	ETA_Shape_Y	(-LogI50)=8.7072-2.7175*(ETA_Shape_Y)	0.0419	-0.0318	0.0737	0	0.2046	0.9494	0.707	13.5196	0.0804	1.0198	0.5681	-0.1767	0.2186	1.0521	0.8029	16.6042	-0.1347	-300.259	6.7542	86.4	-27.649	6.9071	-24.6097	7.3467	-27.0939	0	0	0	0	0	1	1
								R2adj = adjusted R2											tr= for traing set
								F= "F-test" statistic value											cv= leave one out cross validated
								MAE = Mean Absolute Error											Yscr= for the values of the statistical paramenters when model was employed for scrambling test in which the experimantal values (response values) were shuffled among all the training set keeping the descriptor values same for respective compound in 2000 iterations
								RSS = Residual Sum of Square											N. Y-outl. und. mod. eq. or loo and N. Y-outl. over. mod. eq.or loo = number of compounds as response outlier (standrazied residual>|0.3|) in model equation and leave-one-out procedure
								PRESS = Predicted Residual Sums of Squares Statistic											N. X-outl. = number of structural outlier compounds (h > h*), whre h is HAT value and h* is threshold HAT value
								LOF= lack of fittness
								Kxx= K correaltion index of two descriptors, it is zero for single descriptor based models
								Delta K= Kyx-KXX, where Kyx stands for K correaltion between response and descriptors
								CCC= concordance correlation coefficient
								Q2loo= cross validated leave one out value for Q2
								RMSE = Root mean square error
								Q2 LMO= Q2 leave many out, here 30% of the compounds in Table SB4.1 were employed with 2000 iterations.
[truncated: 147 more columns]

## Sheet: SB3
Table SB3: Activity data of antagonist diazoles compounds extracted from SB1 along with their calculated descriptors.
SAMPLE_NAME	AC50 (MEAN)	(-LogIC50)=(-LogAC50+9)mol/liter	E_B3LYP	E_HF	E_CORR	HOMO_B3LYP	HOMO_HF	HOMO_CORR	LUMO_B3LYP	LUMO_HF	LUMO_CORR	Electronegativity_B3LYP	Electronegativity_HF	Electronegativity_CORR	Hardness_B3LYP	Hardness_HF	Hardness_CORR	Electrophilicity_B3LYP	Electrophilicity_HF	Electrophilicity_CORR	HOMONL_B3LYP	HOMONL_HF	HOMONL_CORR	LUMONL_B3LYP	LUMONL_HF	LUMONL_CORR	Electronegativity_NL_B3LYP	Electronegativity_NL_HF	Electronrgativity_NL_CORR	Hardness_NL_B3LYP	Hardness_NL_HF	Hardness_NL_CORR	Eletrophilicity_NL_B3LYP	Eletrophilicity_NL_HF	Eletrophilicity_NL_CORR	Heat of formation	energy	Electronic energy	dipole moment	HOMO	LUMO	electronrgativity	hardness	electrophilicity Index	HOMONL	IP2	LUMONL	Charge on 1(N)	Charge on 2(C)
Fadrozole hydrochloride	0.00902325	11.0446	-705.346	-701.273	-4.07316	-0.21857	-0.29983	0.08126	-0.07493	0.05453	-0.12946	0.14675	0.12265	0.0241	0.14364	0.35436	-0.21072	0.0749637	0.0212256	0.053738	-0.26191	-0.34986	0.08795	-0.04917	0.08536	-0.13453	0.15554	0.13225	0.02329	0.21274	0.43522	-0.22248	0.0568598	0.0200934	0.0367664	79.208	-2452.72	-16335.6	6.059	-9.211	-1.049	5.13	8.162	1.61216	-0.375946	0.375946	-0.019624	-0.300044	0.06345
1Triflumizole	0.0504061	10.2975	-1579.6	-1573.16	-6.43582	-0.239605	-0.326385	0.08678	-0.067815	0.07294	-0.140755	0.15371	0.126722	0.0269875	0.17179	0.399325	-0.227535	0.0687664	0.0201072	0.0486592	-0.246185	-0.333565	0.08738	-0.0514	0.087315	-0.138715	0.148792	0.123125	0.0256675	0.194785	0.42088	-0.226095	0.0568299	0.0180096	0.0388203	-139.343	-4562.36	-31107.6	5.3765	-9.712	-1.1725	5.44225	8.5395	1.73418	-0.343025	0.343025	-0.0330925	-0.309293	0.156751
6-Thioguanine	0.470732	9.32723	-865.391	-862.212	-3.17926	-0.21786	-0.29425	0.07639	-0.06357	0.06506	-0.12863	0.140715	0.114595	0.02612	0.15429	0.35931	-0.20502	0.0641672	0.0182739	0.0458933	-0.22945	-0.342	0.11255	-0.02531	0.11393	-0.13924	0.12738	0.114035	0.013345	0.20414	0.45593	-0.25179	0.0397415	0.0142609	0.0254806	79.3628	-1788.54	-8834.82	2.112	-8.629	-1.372	5.0005	7.257	1.72282	-0.32887	0.32887	-0.05042	-0.298664	0.149753
Liarozole hydrochloride (Two dizole)	0.510819	9.29173	-1334.58	-1328.9	-5.67678	-0.22896	-0.31125	0.08229	-0.04822	0.08444	-0.13266	0.13859	0.113405	0.025185	0.18074	0.39569	-0.21495	0.0531349	0.016251	0.0368839	-0.23999	-0.31282	0.07283	-0.03897	0.09364	-0.13261	0.13948	0.10959	0.02989	0.20102	0.40646	-0.20544	0.0483899	0.0147739	0.033616	105.293	-3273.81	-24061.9	6.197	-9.37	-0.812	5.091	8.558	1.51427	-0.351324	0.351324	-0.020984	-0.281435	0.068516
Imazalil, Imazalil sulfate	0.683702	9.16513	-1646.7	-1641.25	-5.45554	-0.23039	-0.31326	0.08287	-0.04435	0.08908	-0.13343	0.13737	0.11209	0.02528	0.18604	0.40234	-0.2163	0.0507163	0.0156139	0.0351024	-0.25368	-0.33886	0.08518	-0.04336	0.09018	-0.13354	0.14852	0.12434	0.02418	0.21032	0.42904	-0.21872	0.0524396	0.0180175	0.0344221	11.4182	-3108.81	-21225.1	3.993	-9.303	-0.931	5.117	8.372	1.56377	-0.367383	0.367383	-0.029252	-0.263327	0.08756
Bifonazole	0.87418	9.0584	-958.409	-952.779	-5.63043	-0.22503	-0.3084	0.08337	-0.03791	0.0928	-0.13071	0.13147	0.1078	0.02367	0.18712	0.4012	-0.21408	0.0461852	0.0144826	0.0317026	-0.24804	-0.32659	0.07855	-0.03458	0.09704	-0.13162	0.14131	0.114775	0.026535	0.21346	0.42363	-0.21017	0.0467734	0.0155481	0.0312253	108.255	-3316.14	-25952	5.326	-9.253	-0.368	4.8105	8.885	1.30225	-0.35588	0.35588	-0.004116	-0.278852	0.068667
Luliconazole	1.2981	8.88669	-2419.54	-2412.98	-6.56209	-0.23056	-0.31438	0.08382	-0.080185	0.05041	-0.130595	0.155372	0.131985	0.0233875	0.150375	0.36479	-0.214415	0.080268	0.0238768	0.0563912	-0.242255	-0.332095	0.08984	-0.064155	0.068865	-0.13302	0.153205	0.131615	0.02159	0.1781	0.40096	-0.22286	0.0658949	0.0216013	0.0442936	101.727	-3285.43	-21836	6.2815	-9.274	-1.566	5.42	7.708	1.90559	-0.352959	0.352959	-0.051633	-0.264741	0.098599
Prochloraz	1.38364	8.85898	-2276.17	-2269.19	-6.97504	-0.23666	-0.32325	0.08659	-0.05409	0.07634	-0.13043	0.145375	0.123455	0.02192	0.18257	0.39959	-0.21702	0.0578789	0.019071	0.0388079	-0.25518	-0.34408	0.0889	-0.04918	0.08821	-0.13739	0.15218	0.127935	0.024245	0.206	0.43229	-0.22629	0.0562106	0.018931	0.0372796	-52.742	-4007.87	-29543.7	6.488	-9.701	-1.203	5.452	8.498	1.7489	-0.366391	0.366391	-0.043474	-0.392372	0.13858
Clofarabine	1.58465	8.80007	-1446.96	-1441.2	-5.75051	-0.21872	-0.29683	0.07811	-0.03565	0.10277	-0.13842	0.127185	0.09703	0.030155	0.18307	0.3996	-0.21653	0.0441799	0.0117803	0.0323996	-0.23896	-0.36939	0.13043	-0.01007	0.10814	-0.11821	0.124515	0.130625	-0.00611	0.22889	0.47753	-0.24864	0.0338678	0.0178658	0.016002	-115.329	-3925.77	-25203.8	4.392	-9.184	-0.752	4.968	8.432	1.46353	-0.381311	0.381311	-0.013671	-0.386757	0.143988
Oxiconazole nitrate	2.66032	8.57507	-2773.53	-2765.62	-7.90827	-0.22826	-0.31286	0.0846	-0.057415	0.07434	-0.131755	0.142838	0.11926	0.0235775	0.170845	0.3872	-0.216355	0.0597107	0.0183664	0.0413443	-0.251755	-0.340495	0.08874	-0.049485	0.084845	-0.13433	0.15062	0.127825	0.022795	0.20227	0.42534	-0.22307	0.0560795	0.0192073	0.0368722	44.6219	-4305.78	-33982.8	4.639	-9.4045	-0.945	5.17475	8.4595	1.58319	-0.363028	0.363028	-0.0319535	-0.279485	0.092775
Sulconazole nitrate	3.08081	8.51133	-2582.84	-2575.56	-7.27948	-0.22165	-0.30448	0.08283	-0.05293	0.07785	-0.13078	0.13729	0.113315	0.023975	0.16872	0.38233	-0.21361	0.0558575	0.0167922	0.0390653	-0.23852	-0.32855	0.09003	-0.04995	0.08156	-0.13151	0.144235	0.123495	0.02074	0.18857	0.41011	-0.22154	0.0551618	0.0185938	0.036568	50.6701	-3762.78	-28013.1	3.921	-9.121	-1.155	5.138	7.966	1.65698	-0.349339	0.349339	-0.03539	-0.274332	0.063967
Lanoconazole	3.10171	8.5084	-1959.98	-1954.06	-5.92363	-0.22841	-0.312115	0.083705	-0.07661	0.055345	-0.131955	0.15251	0.128385	0.024125	0.1518	0.36746	-0.21566	0.0766117	0.0224279	0.0541838	-0.242545	-0.33237	0.089825	-0.056145	0.07863	-0.134775	0.149345	0.12687	0.022475	0.1864	0.411	-0.2246	0.0598281	0.0195815	0.0402466	109.739	-3031.94	-20131.3	7.7205	-9.206	-1.463	5.3345	7.743	1.8376	-0.349376	0.349376	-0.045532	-0.262818	0.097558
Sertaconazole nitrate	5.07379	8.29467	-2734.24	-2726.19	-8.04981	-0.2221	-0.29642	0.07432	-0.05604	0.07031	-0.12635	0.13907	0.113055	0.026015	0.16606	0.36673	-0.20067	0.0582334	0.0174262	0.0408071	-0.23433	-0.31857	0.08424	-0.04733	0.08562	-0.13295	0.14083	0.116475	0.024355	0.187	0.40419	-0.21719	0.0530296	0.0167822	0.0362474	28.722	-4303.35	-34016.4	4.115	-8.814	-1.019	4.9165	7.795	1.55048	-0.344966	0.344966	-0.036602	-0.264369	0.084714
Tioconazole	5.5157	8.2584	-2580.63	-2573.48	-7.15233	-0.22894	-0.31284	0.0839	-0.04606	0.08532	-0.13138	0.1375	0.11376	0.02374	0.18288	0.39816	-0.21528	0.0516903	0.0162514	0.0354389	-0.2352	-0.32034	0.08514	-0.04546	0.08785	-0.13331	0.14033	0.116245	0.024085	0.18974	0.40819	-0.21845	0.0518934	0.0165522	0.0353412	19.2463	-3784.76	-28157.2	3.591	-9.34	-0.842	5.091	8.498	1.52496	-0.354664	0.354664	-0.029069	-0.253297	0.078985
Metrifudil	5.95572	8.22507	-1272.92	-1265.96	-6.96068	-0.20961	-0.28966	0.08005	-0.03297	0.10516	-0.13813	0.12129	0.09225	0.02904	0.17664	0.39482	-0.21818	0.0416419	0.0107771	0.0308648	-0.23003	-0.31802	0.08799	-0.01796	0.1157	-0.13366	0.123995	0.10116	0.022835	0.21207	0.43372	-0.22165	0.0362493	0.0117972	0.0244521	-96.7549	-4606.28	-36407.6	2.659	-8.877	-0.518	4.6975	8.359	1.31993	-0.35408	0.35408	-0.007129	-0.374944	0.160505
1-[2-(Trifluoromethyl)phenyl]-1H-imidazole	6.94386	8.1584	-794.19	-790.241	-3.94956	-0.23188	-0.31472	0.08284	-0.06535	0.06942	-0.13477	0.148615	0.12265	0.025965	0.16653	0.38414	-0.21761	0.0663136	0.0195801	0.0467335	-0.26413	-0.35921	0.09508	-0.05302	0.08261	-0.13563	0.158575	0.1383	0.020275	0.21111	0.44182	-0.23071	0.0595567	0.0216456	0.0379111	-92.849	-3091.86	-15931.3	6.152	-9.599	-1.245	5.422	8.354	1.75952	-0.37918	0.37918	-0.034655	-0.297968	0.095593
Imazodan	7.21552	8.14173	-796.63	-792.159	-4.4712	-0.23521	-0.32031	0.0851	-0.05303	0.09041	-0.14344	0.14412	0.11495	0.02917	0.18218	0.41072	-0.22854	0.0570056	0.0160858	0.0409199	-0.24525	-0.34797	0.10272	-0.04349	0.0927	-0.13619	0.14437	0.127635	0.016735	0.20176	0.44067	-0.23891	0.0516522	0.018484	0.0331682	47.0451	-2797.81	-17489.7	2.207	-9.441	-0.976	5.2085	8.465	1.60239	-0.356248	0.356248	-0.021094	-0.266809	0.083472
Miconazole	7.73866	8.11133	-2719.45	-2711.82	-7.62893	-0.22942	-0.31317	0.08375	-0.04692	0.08686	-0.13378	0.13817	0.113155	0.025015	0.1825	0.40003	-0.21753	0.052304	0.0160039	0.0363001	-0.24973	-0.33407	0.08434	-0.04551	0.08756	-0.13307	0.14762	0.123255	0.024365	0.20422	0.42163	-0.21741	0.0533534	0.0180156	0.0353379	-0.24609	-4134.54	-31693	3.794	-9.487	-0.922	5.2045	8.565	1.58125	-0.365252	0.365252	-0.029105	-0.25388	0.079866
Isoconazole	10.1235	7.99467	-2719.45	-2711.82	-7.63057	-0.22741	-0.31045	0.08304	-0.04713	0.08677	-0.1339	0.13727	0.11184	0.02543	0.18028	0.39722	-0.21694	0.0522605	0.0157447	0.0365159	-0.25102	-0.33592	0.0849	-0.04433	0.08885	-0.13318	0.147675	0.123535	0.02414	0.20669	0.42477	-0.21808	0.0527551	0.0179637	0.0347914	-0.47117	-4134.53	-32050.8	3.846	-9.426	-0.87	5.148	8.556	1.54873	-0.367052	0.367052	-0.028407	-0.252118	0.079439
Climbazole	13.3332	7.87507	-1301.71	-1296.3	-5.41611	-0.23544	-0.32153	0.08609	-0.06479	0.08787	-0.15266	0.150115	0.11683	0.033285	0.17065	0.4094	-0.23875	0.0660255	0.0166698	0.0493557	-0.24995	-0.33732	0.08737	-0.04211	0.09284	-0.13495	0.14603	0.12224	0.02379	0.20784	0.43016	-0.22232	0.0513009	0.0173687	0.0339322	-39.6518	-3301.13	-23775.8	6.538	-9.476	-0.519	4.9975	8.957	1.39416	-0.350074	0.350074	-0.015435	-0.334932	0.154096
Butoconazole nitrate	13.7615	7.86133	-2622.15	-2614.61	-7.54292	-0.22658	-0.31053	0.08395	-0.04663	0.08577	-0.1324	0.136605	0.11238	0.024225	0.17995	0.3963	-0.21635	0.0518503	0.015934	0.0359163	-0.23582	-0.32551	0.08969	-0.03533	0.09737	-0.1327	0.135575	0.11407	0.021505	0.20049	0.42288	-0.22239	0.0458391	0.0153849	0.0304542	37.6356	-3912.96	-30936.7	2.101	-9.025	-1.004	5.0145	8.021	1.56746	-0.346546	0.346546	-0.023079	-0.269513	0.081918
Timiperone ( C at 2 with S)	18.1246	7.74173	-1589.97	-1582.66	-7.31492	-0.19215	-0.27693	0.08478	-0.07488	0.06282	-0.1377	0.133515	0.107055	0.02646	0.11727	0.33975	-0.22248	0.0760052	0.0168665	0.0591387	-0.19763	-0.03807	-0.15956	-0.03846	0.09259	-0.13105	0.118045	-0.02726	0.145305	0.15917	0.13066	0.02851	0.0437728	0.00284367	0.0409291	-15.7353	-4522.14	-35104.8	7.885	-8.078	-0.797	4.4375	7.281	1.35225	-0.3084	0.3084	-0.027488	-0.44212	0.417585
Triclabendazole	23.7101	7.62507	-2502.09	-2495.43	-6.65207	-0.2368	-0.30964	0.07284	-0.05819	0.07122	-0.12941	0.147495	0.11921	0.028285	0.17861	0.38086	-0.20225	0.0609002	0.0186565	0.0422437	-0.23915	-0.32067	0.08152	-0.03823	0.09598	-0.13421	0.13869	0.112345	0.026345	0.20092	0.41665	-0.21573	0.0478671	0.0151463	0.0327208	18.6133	-3485.42	-23161.4	4.316	-8.758	-0.955	4.8565	7.803	1.51132	-0.34967	0.34967	-0.02679	-0.403208	0.174026
Medetomidine hydrochloride	29.8493	7.52507	-614.331	-610.685	-3.64546	-0.21776	-0.2968	0.07904	0.00253	0.12411	-0.12158	0.107615	0.086345	0.02127	0.22029	0.42091	-0.20062	0.0262858	0.00885636	0.0174294	-0.21961	-0.29764	0.07803	0.00583	0.13563	-0.1298	0.10689	0.081005	0.025885	0.22544	0.43327	-0.20783	0.0253404	0.00757243	0.017768	30.0811	-2185.17	-14438.4	3.981	-8.99	0.551	4.2195	9.541	0.933035	-0.332692	0.332692	-0.024622	-0.34722	0.07669
Zaldaride ( C at 2 with O)	29.8493	7.52507	-1376.69	-1368.82	-7.87254	-0.20581	-0.28653	0.08072	-0.0335	0.10011	-0.13361	0.119655	0.09321	0.026445	0.17231	0.38664	-0.21433	0.0415452	0.0112354	0.0303098	-0.20641	-0.28897	0.08256	-0.02395	0.1117	-0.13565	0.11518	0.088635	0.026545	0.18246	0.40067	-0.21821	0.0363544	0.00980378	0.0265506	5.86769	-4906.23	-45378.5	4.387	-8.549	-0.353	4.451	8.196	1.2086	-0.319094	0.319094	-0.005623	-0.544651	0.684251
CJ-013610	48.5577	7.31374	-1564.73	-1557.47	-7.25978	-0.21937	-0.30184	0.08247	-0.05385	0.7682	-0.82205	0.13661	-0.23318	0.36979	0.16552	1.07004	-0.90452	0.0563747	0.025407	0.0309678	-0.23546	-0.32818	0.09272	-0.04721	0.08424	-0.13145	0.141335	0.12197	0.019365	0.18825	0.41242	-0.22417	0.053056	0.0180358	0.0350202	-13.8431	-4338.59	-36698.7	3.991	-8.808	-0.888	4.848	7.92	1.48378	-0.340519	0.340519	-0.028554	-0.291649	0.248343
Surinabant (two nitrogen connected)	68.5896	7.16374	-4678.53	-4668.78	-9.75163	-0.22244	-0.31991	0.09747	-0.0561	0.0727	-0.1288	0.13927	0.123605	0.015665	0.16634	0.39261	-0.22627	0.0583027	0.0194572	0.0388455	-0.23586	-0.33173	0.09587	-0.05117	0.0795	-0.13067	0.143515	0.126115	0.0174	0.18469	0.41123	-0.22654	0.0557598	0.0193383	0.0364215	47.45	-4930.4	-43845.9	3.776	-8.491	-1.224	4.8575	7.267	1.62346	-0.347869	0.347869	-0.035978	-0.085854	-0.089826
*Table SB3.2 : Linear regression QSAR models for monozoles agonist activity along with their statistical parameters obtained using genetic algoritim implemented in QSARINS software by employing the descriptors listed in Table SB3.1
Model No.	Size	Variables	Model Equation	R2	R2adj	R2-R2adj	Kxx	Delta K	RMSE tr	MAE tr	RSS tr	CCC tr	s	F	Q2loo	R2-Q2loo	RMSE cv	MAE cv	PRESS cv	CCC cv	Q2 LMO	R2 Yscr	RMSE AV Yscr	Q2 Yscr	R2 Xrnd	Q2 Xrnd	R2 Yrnd	Q2 Yrnd	RMSE ext	N. Y-outl. und. mod. eq.	N. Y-outl. over. mod. eq.	N. Y-outl. und. LOO	N. Y-outl. over. LOO	N. X-outl.	N. out AD
1	3	HOMONL ETA_EtaP_B NRS	(-LogIC50)=3.4936-22.4173*(HOMONL)-103.9622*(ETA_EtaP_B)-0.6724*(NRS)	0.7525	0.7188	0.0337	0.2537	0.1128	0.3974	0.3147	4.106	0.8588	0.432	22.2997	0.6227	0.1299	0.4907	0.3856	6.2606	0.7796	49.7174	11.595	0	-25.5782	12.0395	-23.8369	11.8864	-25.3361	0	0	0	1	1	0	0
*2	2	ETA_EtaP_B NRS	(-LogIC50)=11.5648-96.3644*(ETA_EtaP_B)-0.7340*(NRS)	0.539	0.4989	0.0401	0.4032	-0.0015	0.5424	0.4277	7.6488	0.7005	0.5767	13.4456	0.3735	0.1655	0.6323	0.492	10.3949	0.583	19.1308	7.8345	0	-19.1175	7.7081	-18.0775	8.2568	-18.006	0	0	0	1	0	0	0
*3	2	HOMONL ETA_EtaP_B	(-LogIC50)=0.35950-25.2619*(HOMONL)-71.6651*(ETA_EtaP_B )	0.4567	0.4095	0.0472	0.1624	0.1901	0.5888	0.4621	9.0135	0.6271	0.626	9.6689	0.2376	0.2192	0.6975	0.5362	12.6501	0.4831	11.232	7.2135	0.2	-19.7658	7.6723	-18.0535	7.8096	-19.5732	0	1	0	2	0	0	0
*4	2	HOMONL NRS	(-LogIC50)=2.6737-18.8959*(HOMONL)-0.3482*(NRS)	0.2936	0.2321	0.0614	0.1628	0.1719	0.6714	0.5184	11.7211	0.4539	0.7139	4.7787	0.0209	0.2726	0.7904	0.6042	16.2444	0.2599	-11.0509	8.2871	9.6	-18.3733	7.9824	-18.0491	7.969	-19.0625	0	1	0	1	0	1	1
*5	1	HOMONL	(-LogIC50)=0.8777-21.5921*(HOMONL)	0.2002	0.1669	0.0333	0	0.4475	0.7144	0.5408	13.2695	0.3337	0.7436	6.0088	0.0315	0.1688	0.7862	0.5894	16.0697	0.2086	-11.5269	4.0073	11.6	-13.1443	4.1475	-12.8831	4.1311	-13.2504	0	1	0	1	0	1	1
*6	1	ETA_EtaP_B	(-LogIC50)=9.1100-59.6293*(ETA_EtaP_B)	0.1824	0.1483	0.0341	0	0.4271	0.7223	0.5753	13.5654	0.3085	0.7518	5.3542	-0.0024	0.1848	0.7998	0.6268	16.6315	0.1616	-18.5483	4.2894	17.6	-13.1467	3.8692	-12.9443	4.1238	-12.8677	0	1	0	1	0	1	1
*7	1	NRS	(-LogIC50)=9.5281-0.4210*NRS	0.1401	0.1042	0.0358	0	0.3743	0.7408	0.5411	14.2676	0.2457	0.771	3.9095	-0.0344	0.1745	0.8125	0.5927	17.1623	0.0961	-16.3616	4.2547	32.2	-12.7786	3.5408	-13.3202	3.8736	-13.4656	0	1	0	1	0	1	1
						R2adj = adjusted R2											tr= for traing set
						F= "F-test" statistic value											cv= leave one out cross validated
						MAE = Mean Absolute Error											Yscr= for the values of the statistical paramenters when model was employed for scrambling test in which the experimantal values (response values) were shuffled among all the training set keeping the descriptor values same for respective compound in 2000 iterations
						RSS = Residual Sum of Square											N. Y-outl. und. mod. eq. or loo and N. Y-outl. over. mod. eq.or loo = number of compounds as response outlier (standrazied residual>|0.3|) in model equation and leave-one-out procedure
						PRESS = Predicted Residual Sums of Squares Statistic											N. X-outl. = number of structural outlier compounds (h > h*), whre h is HAT value and h* is threshold HAT value
						LOF= lack of fittness
						Kxx= K correaltion index of two descriptors, it is zero for single descriptor based models
						Delta K= Kyx-KXX, where Kyx stands for K correaltion between response and descriptors
						CCC= concordance correlation coefficient
						Q2loo= cross validated leave one out value for Q2
						RMSE = Root mean square error
						Q2 LMO= Q2 leave many out, here 30% of the compounds in Table SB4.1 were employed with 2000 iterations.
[truncated: 356 more columns]

## Sheet: SB4
Table SB4.1*: Activity data of agonist diazoles compounds extracted from SB1 along with their calculated descriptors.
SAMPLE_NAME	AC50 (MEAN)	(-LogEC50)=(-LogAC50+9)mol/liter	E_B3LYP	E_HF	E_CORR	HOMO_B3LYP	HOMO_HF	HOMO_CORR	LUMO_B3LYP	LUMO_HF	LUMO_CORR	Electronegativity_B3LYP	Electronegativity_HF	Electronegativity_CORR	Hardness_B3LYP	Hardness_HF	Hardness_CORR	Electrophilicity_B3LYP	Electrophilicity_HF	Electrophilicity_CORR	HOMONL_B3LYP	HOMONL_HF	HOMONL_CORR	LUMONL_B3LYP	LUMONL_HF	LUMONL_CORR	Electronegativity_NL_B3LYP	Electronegativity_NL_HF	Electronrgativity_NL_CORR	Hardness_NL_B3LYP	Hardness_NL_HF	Hardness_NL_CORR	Eletrophilicity_NL_B3LYP	Eletrophilicity_NL_HF	Eletrophilicity_NL_CORR	Heat of formation	energy	Electronic energy	dipole moment	HOMO	LUMO	electronrgativity	hardness	electrophilicity Index	HOMONL	LUMONL	Charge on 1(N)	Charge on 2(C)	Charge on 3(N)
Ataluren (O at 5)1	0.00668242	11.1751	-1011.81	-1006.49	-5.31948	-0.25693	-0.33925	0.08232	-0.07672	0.05411	-0.13083	0.166825	0.14257	0.024255	0.18021	0.39336	-0.21315	0.0772171	0.0258366	0.0513804	-0.26881	-0.3553	0.08649	-0.06711	0.06415	-0.13126	0.16796	0.145575	0.022385	0.2017	0.41945	-0.21775	0.069932	0.0252617	0.0446702	-58.5602	-3685.98	-22232.1	5.441	-9.888	-1.404	5.646	8.484	1.87867	-0.383112	-0.036566	-0.252414	0.228718	-0.44671
Selumetinib	0.0256016	10.5917	-4235.28	-4226.57	-8.70771	-0.2166	-0.30373	0.08713	-0.05294	0.07595	-0.12889	0.13477	0.11389	0.02088	0.16366	0.37968	-0.21602	0.0554899	0.0170814	0.0384085	-0.24409	-0.32914	0.08505	-0.03485	0.09473	-0.12958	0.13947	0.117205	0.022265	0.20924	0.42387	-0.21463	0.0464822	0.0162043	0.0302779	-67.6906	-4874.17	-37248.6	5.396	-9.047	-1.28	5.1635	7.767	1.71635	-0.357791	-0.034397	-0.285488	0.142722	-0.349733
Fenbendazole	1.05196	8.978	-1292.08	-1286.51	-5.57265	-0.21295	-0.28829	0.07534	-0.03785	0.09539	-0.13324	0.1254	0.09645	0.02895	0.1751	0.38368	-0.20858	0.0449034	0.0121229	0.0327805	-0.21766	-0.30544	0.08778	-0.01897	0.09674	-0.11571	0.118315	0.10435	0.013965	0.19869	0.40218	-0.20349	0.0352268	0.0135374	0.0216895	-6.60095	-3343.56	-22010	5.165	-8.324	-0.631	4.4775	7.693	1.303	-0.332692	-0.023189	-0.425637	0.431997	-0.436024
Albendazole (two Dizole ring)	1.18032	8.928	-1179.01	-1174.05	-4.96249	-0.21299	-0.28641	0.07342	-0.03459	0.09667	-0.13126	0.12379	0.09487	0.02892	0.1784	0.38308	-0.20468	0.0429483	0.0117473	0.031201	-0.2155	-0.31073	0.09523	-0.00393	0.10182	-0.10575	0.109715	0.104455	0.00526	0.21157	0.41255	-0.20098	0.0284478	0.0132237	0.0152241	-46.3247	-3002.69	-19039.6	4.607	-8.341	-0.527	4.434	7.814	1.25802	-0.330817	-0.006729	-0.423637	0.434444	-0.441209
Pifexole (O at 5)	1.49601	8.82507	-1199.6	-1194.83	-4.76711	-0.25387	-0.34634	0.09247	-0.06924	0.06195	-0.13119	0.161555	0.142195	0.01936	0.18463	0.40829	-0.22366	0.070682	0.0247611	0.0459209	-0.26073	-0.35073	0.09	-0.05227	0.08476	-0.13703	0.1565	0.132985	0.023515	0.20846	0.43549	-0.22703	0.0587457	0.0203047	0.038441	78.9369	-2823.04	-17059.8	5.332	-10.231	-1.163	5.697	9.068	1.78958	-0.375982	-0.036455	-0.233906	0.201772	-0.40428
Parbendazole	2.18105	8.66133	-820.153	-815.557	-4.59649	-0.20745	-0.27819	0.07074	-0.02634	0.1011	-0.12744	0.116895	0.088545	0.02835	0.18111	0.37929	-0.19818	0.0377241	0.0103354	0.0273888	-0.21845	-0.29682	0.07837	0.00207	0.10983	-0.10776	0.10819	0.093495	0.014695	0.22052	0.40665	-0.18613	0.0265397	0.010748	0.0157918	-57.9189	-2975.93	-18976	2.624	-8.744	-0.326	4.535	8.418	1.22156	-0.331773	-0.003197	-0.425487	0.430799	-0.450954
Nocodazole	2.51151	8.60007	-1328	-1322.33	-5.66502	-0.21832	-0.29063	0.07231	-0.07664	0.05064	-0.12728	0.14748	0.119995	0.027485	0.14168	0.34127	-0.19959	0.0767587	0.0210959	0.0556628	-0.23736	-0.32124	0.08388	-0.038	0.09402	-0.13202	0.13768	0.11361	0.02407	0.19936	0.41526	-0.2159	0.0475416	0.0155411	0.0320004	-35.1831	-3488.57	-22370.6	5.45	-9.049	-0.968	5.0085	8.081	1.5521	-0.339601	-0.021792	-0.431019	0.429626	-0.439656
N-Benzyl-9-(tetrahydro-2H-pyran-2-yl)adenine	2.7306	8.56374	-1007.98	-1002.26	-5.71548	-0.20853	-0.2883	0.07977	-0.03195	0.10479	-0.13674	0.12024	0.091755	0.028485	0.17658	0.39309	-0.21651	0.040938	0.0107087	0.0302293	-0.22801	-0.33047	0.10246	-0.02112	0.116	-0.13712	0.124565	0.107235	0.01733	0.20689	0.44647	-0.23958	0.0374992	0.0128781	0.0246212	40.327	-3570.27	-26482.3	2.358	-8.527	-0.131	4.329	8.396	1.11602	-0.360143	-0.003197	-0.362463	0.151331	-0.347164
Cambendazole ( both mono and di zole)	3.48017	8.4584	-1309.35	-1303.68	-5.66762	-0.2105	-0.2791	0.0686	-0.06707	0.05722	-0.12429	0.138785	0.11094	0.027845	0.14343	0.33632	-0.19289	0.0671452	0.0182976	0.0488476	-0.22083	-0.29831	0.07748	-0.04418	0.09155	-0.13573	0.132505	0.10338	0.029125	0.17665	0.38986	-0.21321	0.0496959	0.0137067	0.0359892	-9.1569	-3420.49	-23281.8	4.798	-8.529	-1.288	4.9085	7.241	1.66368	-0.333243	-0.04285	-0.373747	0.264063	-0.405906
Adenine (non aromatic dizole)	5.5157	8.2584	-467.217	-464.666	-2.55086	-0.21951	-0.29745	0.07794	-0.03411	0.10667	-0.14078	0.12681	0.09539	0.03142	0.1854	0.40412	-0.21872	0.0433678	0.0112581	0.0321097	-0.23354	-0.3639	0.13036	-0.00074	0.1293	-0.13004	0.11714	0.1173	-0.00016	0.2328	0.4932	-0.2604	0.0294712	0.013949	0.0155222	4.17837	-2156.58	-13810.3	2.408	-8.716	1.269	3.7235	9.985	0.694264	-0.349633	0.089705	-0.252773	-0.151111	-0.277336
Thioinosine	5.73149	8.24173	-1306.15	-1300.73	-5.41695	-0.24127	-0.32382	0.08255	-0.06934	0.06682	-0.13616	0.155305	0.1285	0.026805	0.17193	0.39064	-0.21871	0.0701438	0.0211349	0.0490089	-0.24905	-0.36873	0.11968	-0.02384	0.10939	-0.13323	0.136445	0.12967	0.006775	0.22521	0.47812	-0.25291	0.0413331	0.0175838	0.0237493	-105.997	-3492.57	-22924.5	2.454	-9.071	-1.313	5.192	7.758	1.73736	-0.383222	-0.029105	-0.375035	0.193161	-0.365601
6-Mercaptopurine	6.26365	8.20317	-810.008	-807.13	-2.87834	-0.19808	-0.27929	0.08121	-0.06483	0.07194	-0.13677	0.131455	0.103675	0.02778	0.13325	0.35123	-0.21798	0.0648421	0.0153012	0.0495409	-0.20438	-0.30561	0.10123	-0.05148	0.08335	-0.13483	0.12793	0.11113	0.0168	0.1529	0.38896	-0.23606	0.0535189	0.0158755	0.0376434	80.4415	-1588.61	-7413.98	5.596	-8.597	-1.151	4.874	7.446	1.59521	-0.319315	-0.03833	-0.357982	0.095884	-0.281709
Azathioprine (Two_diazole_ring)	10.4226	7.98203	-1278.74	-1273.42	-5.32171	-0.25328	-0.34757	0.09429	-0.11757	0.0181	-0.13567	0.185425	0.164735	0.02069	0.13571	0.36567	-0.22996	0.126676	0.0371067	0.0895694	-0.26003	-0.366	0.10597	-0.08266	0.05349	-0.13615	0.171345	0.156255	0.01509	0.17737	0.41949	-0.24212	0.0827623	0.0291016	0.0536608	109.151	-3266.14	-20979	5.254	-9.613	-1.658	5.6355	7.955	1.99616	-0.375982	-0.056006	-0.185993	0.083388	-0.30592
Lansoprazole	12.3481	7.9084	-1630.28	-1623.34	-6.94426	-0.22872	-0.31246	0.08374	-0.07106	0.05851	-0.12957	0.14989	0.126975	0.022915	0.15766	0.37097	-0.21331	0.0712515	0.0217304	0.0495211	-0.24195	-0.32749	0.08554	-0.04731	0.08621	-0.13352	0.14463	0.12064	0.02399	0.19464	0.4137	-0.21906	0.0537347	0.0175901	0.0361446	-154.652	-4876.89	-32516.3	2.856	-8.989	-0.626	4.8075	8.363	1.3818	-0.343533	-0.015288	-0.372589	-0.018472	-0.400417
Pimobendan hydrochloride	21.9584	7.6584	-1104.03	-1097.83	-6.19217	-0.20695	-0.27454	0.06759	-0.065	0.06009	-0.12509	0.135975	0.107225	0.02875	0.14195	0.33463	-0.19268	0.0651258	0.017179	0.0479468	-0.21968	-0.29798	0.0783	-0.04729	0.0897	-0.13699	0.133485	0.10414	0.029345	0.17239	0.38768	-0.21529	0.05168	0.0139872	0.0376928	13.9433	-3911.19	-28696.5	7.579	-8.652	-0.835	4.7435	7.817	1.43922	-0.325829	-0.017713	-0.436534	0.297164	-0.411454
Acadesine	24.6377	7.6084	-946.357	-941.406	-4.95046	-0.23206	-0.32153	0.08947	-0.02149	0.11755	-0.13904	0.126775	0.10199	0.024785	0.21057	0.43908	-0.22851	0.0381628	0.0118452	0.0263177	-0.25247	-0.38562	0.13315	0.00352	0.12471	-0.12119	0.124475	0.130455	-0.00598	0.25599	0.51033	-0.25434	0.030263	0.016674	0.0135889	-187.786	-3516.15	-22431.3	2.29	-9.325	-0.172	4.7485	9.153	1.23174	-0.376617	0.018926	-0.370981	0.123098	-0.344323
Furafylline	29.8493	7.52507	-909.021	-904.113	-4.90827	-0.2168	-0.29893	0.08213	-0.0385	0.10095	-0.13945	0.12765	0.09899	0.02866	0.1783	0.39988	-0.22158	0.0456941	0.0122525	0.0334417	-0.22601	-0.31373	0.08772	-0.00382	0.11494	-0.11876	0.114915	0.099395	0.01552	0.22219	0.42867	-0.20648	0.0297166	0.0115233	0.0181933	-56.2218	-3266.15	-21689	4.165	-9.074	-0.494	4.784	8.58	1.33372	-0.344084	0.003528	-0.304727	0.311291	-0.460448
Carbendazim	43.2771	7.36374	-663	-659.399	-3.60111	-0.21351	-0.28499	0.07148	-0.02685	0.11444	-0.14129	0.12018	0.085275	0.034905	0.18666	0.39943	-0.21277	0.0386886	0.00910275	0.0295859	-0.23024	-0.31282	0.08258	0.00787	0.13331	-0.12544	0.111185	0.089755	0.02143	0.23811	0.44613	-0.20802	0.0259588	0.00902871	0.0169301	-33.1839	-2375.91	-12901	3.19	-8.859	-0.391	4.625	8.468	1.26303	-0.339013	0.001433	-0.428269	0.430421	-0.447634
Table SB4.2 : Linear regression QSAR models for diazole agonist activity along with their statistical parameters obtained using genetic algoritim implemented in QSARINS software
Model Number	Size	Variables	Model Equation	R2	R2adj	R2-R2adj	LOF	Kxx	Delta K	RMSE tr	MAE tr	RSS tr	CCC tr	s	F	Q2loo	R2-Q2loo	RMSE cv	MAE cv	PRESS cv	CCC cv	Q2 LMO	R2 Yscr	RMSE AV Yscr	Q2 Yscr	N. Y-outl. und. mod. eq.	N. Y-outl. over. mod. eq.	N. Y-outl. und. LOO	N. Y-outl. over. LOO	N. X-outl.
1	3	Q+Max ETA_dAlpha_B ETA_Beta_ns_d	(-LogEC50)=8.6983-0.7252* (Q+Max)- 19.4372*(ETA_dAlpha_B)+1.1130*(ETA_Beta_ns_d)	0.8533	0.8195	0.0339	0.1904	0.2555	0.2112	0.2824	0.2077	1.3554	0.9209	0.3229	25.2081	0.777	0.0763	0.3482	0.2729	2.0607	0.8728	0.7557	0.1876	0.6614	-0.5177	0	0	0	0	0
2	2	ETA_dAlpha_B ETA_Beta_ns_d	(-LogEC50)=8.4447-21.8142 *(ETA_dAlpha_B)+0.9515*(ETA_Beta_ns_d)	0.7882	0.7579	0.0303	0.1969	0.3947	0.237	0.3393	0.2759	1.9573	0.8815	0.3739	26.0475	0.6584	0.1298	0.4309	0.3495	3.1566	0.7907	0.6268	0.1295	0.6857	-0.3746	0	0	1	0	1
*3	2	Q+Max ETA_Beta_ns_d	(-LogEC50)=8.0340-0.9420* (Q+Max) +1.4443*(ETA_Beta_ns_d)	0.6941	0.6504	0.0437	0.2844	0.2758	0.1501	0.4078	0.3674	2.8268	0.8194	0.4494	15.8816	0.5214	0.1727	0.5101	0.4625	4.4226	0.6935	0.5034	0.1284	0.6861	-0.3915	0	0	0	0	1
*4	1	ETA_Beta_ns_d	(-LogEC50)=7.5825+1.2813*(ETA_Beta_ns_d)	0.58	0.552	0.028	0.2932	0	0.7616	0.4778	0.3874	3.8809	0.7342	0.5086	20.715	0.351	0.229	0.5939	0.4683	5.9965	0.528	0.2926	0.0611	0.7132	-0.2702	0	0	1	0	1
*5	2	Q+Max ETA_dAlpha_B	(-LogEC50)=9.4353-0.1920* (Q+Max)-31.4319*(ETA_dAlpha_B)	0.5233	0.4551	0.0681	0.4431	0.06	0.3102	0.5091	0.3701	4.4053	0.687	0.561	7.6828	0.2271	0.2962	0.6482	0.4665	7.142	0.5272	0.1416	0.1232	0.6888	-0.3245	0	0	1	0	0
*6	1	ETA_dAlpha_B	(-LogEC50)=9.3284-31.6207*(ETA_dAlpha_B)	0.5181	0.486	0.0321	0.3364	0	0.7198	0.5118	0.3834	4.4526	0.6826	0.5448	16.1292	0.2832	0.2349	0.6242	0.4543	6.6233	0.5447	0.2508	0.0633	0.7129	-0.2165	0	0	1	0	1
*7	1	Q+Max	(-LogEC50)=8.5539-0.3071* (Q+Max)	0.0131	-0.0527	0.0658	0.689	0	0.1146	0.7324	0.5498	9.1191	0.0259	0.7797	0.1995	-0.1533	0.1664	0.7918	0.6104	10.6569	-0.1291	-0.1981	0.0653	0.7117	-0.2135	0	0	1	0	1
							R2adj = adjusted R2											tr= for traing set
							F= "F-test" statistic value											cv= leave one out cross validated
							MAE = Mean Absolute Error											Yscr= for the values of the statistical paramenters when model was employed for scrambling test in which the experimantal values (response values) were shuffled among all the training set keeping the descriptor values same for respective compound in 2000 iterations
							RSS = Residual Sum of Square											N. Y-outl. und. mod. eq. or loo and N. Y-outl. over. mod. eq.or loo = number of compounds as response outlier (standrazied residual>|0.3|) in model equation and leave-one-out procedure
							PRESS = Predicted Residual Sums of Squares Statistic											N. X-outl. = number of structural outlier compounds (h > h*), whre h is HAT value and h* is threshold HAT value
							LOF= lack of fittness
							Kxx= K correaltion index of two descriptors, it is zero for single descriptor based models
							Delta K= Kyx-KXX, where Kyx stands for K correaltion between response and descriptors
							CCC= concordance correlation coefficient
							Q2loo= cross validated leave one out value for Q2
							RMSE = Root mean square error
							Q2 LMO= Q2 leave many out, here 30% of the compounds in Table SB4.1 were employed with 2000 iterations.
[truncated: 356 more columns]

## Sheet: SB5
Table SB5.1: Activity data of monozoles compounds extracted from SB1 along with their calculated descriptors. Compounds in red are antagonist and are not included in final data set
SAMPLE_NAME	AC50 (MEAN)	(-LogEC50)=(-LogAC50+9)mol/liter	E_B3LYP	E_HF	E_CORR	HOMO_B3LYP	HOMO_HF	HOMO_CORR	LUMO_B3LYP	LUMO_HF	LUMO_CORR	Electronegativity_B3LYP	Electronegativity_HF	Electronegativity_CORR	Hardness_B3LYP	Hardness_HF	Hardness_CORR	Electrophilicity_B3LYP	Electrophilicity_HF	Electrophilicity_CORR	HOMONL_B3LYP	HOMONL_HF	HOMONL_CORR	LUMONL_B3LYP	LUMONL_HF	LUMONL_CORR	Heat of formation	energy	Electronic energy	dipole moment	HOMO	LUMO	electronrgativity	hardness	electrophilicity Index	HOMONL	LUMONL	Charge on 1(N)	Charge on 2(C)	Charge on 3(S)	Charge on 4(C)	Charge on 5(C)	Q+Max	Q+Max (C)	Q+Max_H	Q-Max	Q-Max(C)	ETA_Alpha	ETA_AlphaP
Febuxostat	0.0361632	7.55827	-1352.49	-1346.59	-5.90298	-0.23789	-0.31875	0.08086	-0.0837	0.04325	-0.12695	0.160795	0.13775	0.023045	0.15419	0.362	-0.20781	0.0838415	0.0262086	0.0576328	-0.27263	-0.36718	0.09455	-0.06755	0.06134	-0.12889	-66.635	-3616.18	-24471.3	4.9	-9.252	-1.583	5.4175	7.669	1.9135	-0.363598	-0.035132	-0.434388	0.124613	0.305434	-0.448804	0.296846	0.685069	0.685069	0.359914	-0.559825	-0.458477	10.6333	0.48333
Nitazoxanide	0.455268	8.65827	-1401	-1395.11	-5.88936	-0.25295	-0.34346	0.09051	-0.10298	0.03379	-0.13677	0.177965	0.154835	0.02313	0.14997	0.37725	-0.22728	0.105593	0.0317745	0.0738184	-0.27263	0.36669	-0.63932	-0.0553	0.08167	-0.13697	-64.6873	-3803.99	-24295.7	8.899	-9.49	-1.665	5.5775	7.825	1.98776	-0.385868	-0.048693	-0.433673	0.299468	0.278442	-0.403271	0.164684	0.687917	0.655175	0.354219	-0.557835	-0.506819	9.69998	0.4619
Tenonitrozole	0.595572	8.77493	-1493.91	-1488.99	-4.92003	-0.25245	-0.34163	0.08918	-0.10492	0.02463	-0.12955	0.178685	0.1585	0.020185	0.14753	0.36626	-0.21873	0.10821	0.0342957	0.073914	-0.28305	-0.37386	0.09081	-0.08381	0.05111	-0.13492	25.9299	-2844.54	-15106	9.501	-9.512	-1.911	5.7115	7.601	2.14585	-0.364076	-0.054242	-0.471047	0.244805	0.429193	-0.412912	0.150575	0.688055	0.60497	0.33847	-0.521546	-0.354876	7.86665	0.49167
Tioxidazole	0.87418	8.9416	-1352.49	-1346.59	-5.90294	-0.23763	-0.31842	0.08079	-0.08385	0.043	-0.12685	0.16074	0.13771	0.02303	0.15378	0.36142	-0.20764	0.0840075	0.0262355	0.057772	-0.27271	-0.36731	0.0946	-0.06754	0.06135	-0.12889	-66.6405	-3616.18	-24473.1	4.883	-9.247	-1.586	5.4165	7.661	1.91479	-0.363671	-0.035096	-0.435323	0.125122	0.30487	-0.448814	0.297372	0.685068	0.685068	0.359952	-0.559411	-0.458637	8.63332	0.47963
2-Amino-5,6-dimethylbenzothiazole	1.23089	9.09022	-856.549	-853.249	-3.30001	-0.20392	-0.28022	0.0763	-0.01389	0.12002	-0.13391	0.108905	0.0801	0.028805	0.19003	0.40024	-0.21021	0.0312064	0.0080152	0.0231912	-0.22521	0.31003	-0.53524	-0.0057	0.12475	-0.13045	29.3899	-1789.98	-9850.93	1.24	-8.517	-0.716	4.6165	7.801	1.36598	-0.325268	-0.013597	-0.491038	0.310839	0.078201	-0.217473	0.172135	0.310839	0.310839	0.316081	-0.584418	-0.43791	6.13333	0.51111
Fanetizole	1.49601	9.17493	-1164.9	-1159.77	-5.12943	-0.2011	-0.28171	0.08061	-0.03096	0.09727	-0.12823	0.11603	0.09222	0.02381	0.17014	0.37898	-0.20884	0.0395644	0.0112203	0.0283441	-0.24322	-0.33249	0.08927	-0.02118	0.11241	-0.13359	80.1566	-2852.44	-19204.6	2.539	-8.445	-0.557	4.501	7.888	1.28417	-0.347318	-0.019183	-0.508303	0.273334	0.139241	-0.417562	0.196679	0.273334	0.273334	0.316591	-0.490148	-0.305852	10.1333	0.50667
2-Amino-6-ethoxybenzothiazole	1.70889	9.23271	-931.757	-928.126	-3.63126	-0.19543	-0.27361	0.07818	-0.0113	0.11798	-0.12928	0.103365	0.077815	0.02555	0.18413	0.39159	-0.20746	0.029013	0.00773152	0.0212815	-0.23329	-0.32192	0.08863	-0.01079	0.1209	-0.13169	9.22071	-1934.63	-9970.57	1.023	-8.405	-0.823	4.614	7.582	1.40392	-0.331626	-0.01617	-0.470545	0.293081	0.088742	-0.133165	0.093818	0.293081	0.293081	0.313106	-0.585202	-0.266941	6.46666	0.49744
Leflunomide	1.80025	9.25533	-1022.05	-1016.96	-5.08495	-0.24879	-0.33391	0.08512	-0.06667	0.07268	-0.13935	0.15773	0.130615	0.027115	0.18212	0.40659	-0.22447	0.0683032	0.0209797	0.0473235	-0.2791	-0.36426	0.08516	-0.04003	0.0994	-0.13943	-164.89	-3954.84	-21469.3	4.175	-9.486	-0.98	5.233	8.506	1.6097	-0.386419	-0.021572	-0.209681	0.23215	0.025682	-0.371001	0.001817	0.636829	0.636829	0.312983	-0.568162	-0.467415	8.32379	0.43809
Methabenzthiazuron	2.08733	9.31959	-1025.23	-1021.08	-4.14352	-0.22366	-0.30408	0.08042	-0.03731	0.09877	-0.13608	0.130485	0.102655	0.02783	0.18635	0.40285	-0.2165	0.0456838	0.0130794	0.0326044	-0.24333	-0.32901	0.08568	-0.01981	0.11078	-0.13059	1.53317	-2407.6	-14309.4	2.172	-8.821	-0.957	4.889	7.864	1.51973	-0.337212	-0.027341	-0.543315	0.317748	0.117758	-0.216731	0.185263	0.714157	0.714157	0.35988	-0.552788	-0.216731	7.36666	0.49111
2-Amino-4-phenylthiazole	6.33284	9.8016	-855.329	-852.067	-3.26202	-0.20234	-0.28179	0.07945	-0.03361	0.09446	-0.12807	0.117975	0.093665	0.02431	0.16873	0.37625	-0.20752	0.0412437	0.0116586	0.0295851	-0.24824	-0.33331	0.08507	-0.00901	0.12133	-0.13034	60.1246	-1762	-9277.76	1.88	-8.553	-0.699	4.626	7.854	1.36236	-0.355586	-0.022233	-0.504772	0.293709	0.129217	-0.417872	0.202794	0.293709	0.293709	0.317087	-0.582322	-0.582322	6.13333	0.51111
2-Amino-6-methoxybenzothiazole	6.60073	9.81959	-892.454	-889.074	-3.37975	-0.19674	-0.27557	0.07883	-0.01536	0.11675	-0.13211	0.10605	0.07941	0.02664	0.18138	0.39232	-0.21094	0.0310029	0.00803674	0.0229661	-0.23193	-0.32077	0.08884	-0.00841	0.12019	-0.1286	1.53397	-2084.7	-11358.5	2.67	-8.371	-0.822	4.5965	7.549	1.39938	-0.332875	-0.015765	-0.465594	0.290198	0.076737	-0.124029	0.090491	0.290198	0.290198	0.312715	-0.585268	-0.457703	5.96666	0.49722
Riluzole	9.43918	9.97493	-1190.24	-1185.81	-4.42667	-0.22097	-0.30096	0.07999	-0.02967	0.10642	-0.13609	0.12532	0.09727	0.02805	0.1913	0.40738	-0.21608	0.0410484	0.0116126	0.0294358	-0.24724	-0.3348	0.08756	-0.02391	0.10893	-0.13284	-151.983	-3292.15	-15894.5	4.603	-9.035	-1.204	5.1195	7.831	1.67343	-0.34673	-0.036566	-0.501951	0.319926	0.10988	-0.210121	0.184046	0.671747	0.671747	0.32628	-0.581371	-0.210121	6.82379	0.45492
2-Amino-4-(p-nitrophenyl)thiazole	9.78715	9.99066	-1059.84	-1055.62	-4.21333	-0.22222	-0.30587	0.08365	-0.0939	0.03558	-0.12948	0.15806	0.135145	0.022915	0.12832	0.34145	-0.21313	0.0973463	0.026745	0.0706013	-0.27247	-0.36346	0.09099	-0.0368	0.09897	-0.13577	54.8727	-2522.47	-13561.1	7.7	-9.036	-1.5	5.268	7.536	1.84128	-0.3751	-0.040902	-0.504437	0.290456	0.154409	-0.404232	0.173224	0.621685	0.290456	0.320804	-0.575947	-0.404232	7.19999	0.48
Diamthazole	22.3838	10.3499	-1222.84	-1217.4	-5.43824	-0.19213	-0.27177	0.07964	-0.01491	0.1187	-0.13361	0.10352	0.076535	0.026985	0.17722	0.39047	-0.21325	0.0302347	0.00750071	0.022734	-0.22316	-0.3199	0.09674	-0.00994	0.12026	-0.1302	-3.19849	-3183.18	-23170.7	3.711	-8.203	-0.628	4.4155	7.575	1.28691	-0.325232	-0.012274	-0.463686	0.264138	0.070166	-0.118128	0.079712	0.264138	0.264138	0.178258	-0.463686	-0.448868	9.86666	0.49333
Arotinolol hydrochloride	22.3838	10.3499	-2093.22	-2086.25	-6.96989	-0.21796	-0.29818	0.08022	-0.06661	0.0552	-0.12181	0.142285	0.12149	0.020795	0.15135	0.35338	-0.20203	0.0668815	0.0208838	0.0459977	-0.22563	-0.35277	0.12714	-0.03501	0.10358	-0.13859	-43.796	-3805.86	-27244.1	2.82	-8.745	-1.425	5.085	7.32	1.7662	-0.330376	-0.036382	-0.405697	-0.034342	0.121141	-0.373247	0.157846	0.61091	0.61091	0.325041	-0.687374	-0.511583	11.8666	0.51594
Parecoxib sodium	26.6032	10.4249	-1704.83	-1697.5	-7.33612	-0.21538	-0.3547	0.13932	-0.07834	0.03317	-0.11151	0.14686	0.160765	-0.013905	0.13704	0.38787	-0.25083	0.0786918	0.0333171	0.0453748	-0.22581	-0.36723	0.14142	-0.07551	0.04867	-0.12418	-119.314	-4301.26	-34216.8	12.039	-9.494	-1.445	5.4695	8.049	1.85833	-0.351728	-0.048215	-0.198198	0.133136	0.041214	-0.244538	0.057921	2.38793	0.65592	0.195096	-1.13868	-0.450584	17.4667	0.64691
Cefodizime sodium	29.8493	10.4749	-3545.01	-3533.06	-11.9513	-0.19812	-0.27846	0.08034	-0.08545	0.03041	-0.11586	0.141785	0.124025	0.01776	0.11267	0.30887	-0.1962	0.0892118	0.0249008	0.064311	-0.22437	-0.32176	0.09739	-0.05452	0.03698	-0.0915	-249.829	-6607.69	-63010.4	7.419	-8.292	-2.096	5.194	6.196	2.17702	-0.341548	-0.071992	-0.59788	0.322414	0.177355	-0.388851	0.155668	0.780903	0.780903	0.365298	-0.789193	-0.426353	18.0666	0.48829
2-Aminobenzothiazole	31.1995	10.4941	-777.947	-775.152	-2.79477	-0.21223	-0.29042	0.07819	-0.01756	0.11689	-0.13445	0.114895	0.086765	0.02813	0.19467	0.40731	-0.21264	0.0339057	0.00924132	0.0246644	-0.23302	-0.3182	0.08518	-0.01134	0.11987	-0.13121	47.7308	-1489.72	-7128.07	2.073	-8.733	-0.875	4.804	7.858	1.46847	-0.332655	-0.018485	-0.504354	0.322538	0.074393	-0.217169	0.185057	0.322538	0.322538	0.32442	-0.587419	-0.217169	5.13333	0.51333
1N-tert-Butyl-2-benzothiazolesulfenamide	42.3688	10.627	-1333.27	-1328.85	-4.4244	-0.22243	-0.30363	0.0812	-0.03943	0.09263	-0.13206	0.13093	0.1055	0.02543	0.183	0.39626	-0.21326	0.0468379	0.0140441	0.0327938	-0.24042	-0.32504	0.08462	-0.01822	0.11283	-0.13105	36.1623	-2266.17	-14344.9	1.784	-8.445	-0.752	4.5985	7.693	1.37438	-0.329935	-0.025173	-0.423555	-0.00901	0.133917	-0.187076	0.123233	0.314406	0.298751	0.292434	-0.601315	-0.512373	7.96666	0.53111
1Phosalone	51.5908	10.7126	-2419.71	-2412.79	-6.91618	-0.23303	-0.31889	0.08586	-0.03875	0.09339	-0.13214	0.13589	0.11275	0.02314	0.19428	0.41228	-0.218	0.0475244	0.0154174	0.032107	-0.24343	-0.35129	0.10786	-0.0343	0.10344	-0.13774	-191.171	-3842.13	-25440.2	2.854	-8.875	-1.153	5.014	7.722	1.62783	-0.340335	-0.029363	-0.431989	0.662285	-0.2805	0.133046	0.073407	0.662285	0.662285	0.197724	-0.461042	-0.461042	11.1143	0.52925
1Danazol	57.711	10.7613	-1059.37	-1053.2	-6.17234	-0.21105	-0.29037	0.07932	-0.04437	0.09146	-0.13583	0.12771	0.099455	0.028255	0.16668	0.38183	-0.21515	0.0489256	0.0129525	0.0359731	-0.26778	-0.38124	0.11346	0.00899	0.12393	-0.11494	9.98313	-3841.24	-34060.7	6.274	-8.877	-0.279	4.578	8.598	1.21878	-0.380466	0.034397	-0.237722	0.066162	0.044766	-0.176011	-0.040544	0.291692	0.291692	0.316034	-0.551235	-0.464866	12.0667	0.48267
*Table SB5.2 : Linear regression QSAR models for monozoles agonist activity along with their statistical parameters obtained using genetic algoritim implemented in QSARINS software by employing the descriptors listed in Table SB5.1
Model Number	Size	Variables	Model equation	R2	R2adj	R2-R2adj	Kxx	Delta K	RMSE tr	MAE tr	RSS tr	CCC tr	s	F	Q2loo	R2-Q2loo	RMSE cv	MAE cv	PRESS cv	CCC cv	Q2 LMO	R2 Yscr	RMSE AV Yscr	Q2 Yscr	R2 Xrnd	Q2 Xrnd	R2 Yrnd	Q2 Yrnd	N. Y-outl. und. mod. eq.	N. Y-outl. over. mod. eq.	N. Y-outl. und. LOO	N. Y-outl. over. LOO	N. X-outl.
1	3	GGI9 F03[C-C] F04[N-O]	(-LogEC50)=7.3704-8.0767*(GGI9)+0.1177*(F03[C-C])+0.5873*(F04[N-O])	0.8708	0.8431	0.0277	0.4262	0.0625	0.2762	0.2314	1.3728	0.9309	0.3131	31.4566	0.7919	0.0789	0.3505	0.2975	2.2115	0.8868	69.7513	17.666	0	-46.0505	17.9462	-38.2791	17.5863	-43.6825	0	0	0	0	0
*2	2	GGI9 F04[N-O]	(-LogEC50)=8.3507-4.0474*GGI9+0.4614*F04[N-O]	0.6686	0.6245	0.0442	0.396	0.0349	0.4423	0.3516	3.5211	0.8014	0.4845	15.1341	0.4901	0.1786	0.5487	0.4385	5.4187	0.6972	36.9383	11.9379	0	-31.2011	10.6953	-30.3104	11.2919	-33.7778	0	0	1	1	1
*3	2	F03[C-C] F04[N-O]	(-LogEC50)=8.4396-0.0296*F03[C-C]+0.3245*F04[N-O]	0.3638	0.2789	0.0848	0.0338	0.2698	0.6129	0.4368	6.7609	0.5335	0.6714	4.2879	-0.0896	0.4534	0.802	0.5488	11.5783	0.253	-16.0117	11.7677	10.2	-29.4456	12.6837	-26.7584	10.8342	-31.0629	0	0	1	1	0
*4	2	GGI9 F03[C-C]	(-LogEC50)=8.4637-2.0629*GGI9+0.0219*F03[C-C]	0.1027	-0.0169	0.1196	0.7384	-0.3046	0.7278	0.5928	9.5344	0.1863	0.7973	0.8588	-0.2877	0.3904	0.8719	0.7108	13.6834	-0.1723	-47.6035	12.149	79.4	-32.9353	11.1975	-28.9569	12.279	-33.6172	1	0	1	0	1
*5	1	F04[N-O]	(-LogEC50)=8.1408+0.3210*F04[N-O]	0.3298	0.2879	0.0419	0	0.5743	0.629	0.4589	7.1217	0.496	0.6672	7.8732	0.0907	0.2391	0.7327	0.5225	9.6628	0.3301	-18.0783	5.6156	4	-20.2922	5.821	-19.6931	5.8628	-19.862	0	1	1	1	0
*6	1	GGI9	(-LogEC50)=8.6315-1.9605*GGI9	0.0943	0.0377	0.0566	0	0.3071	0.7312	0.5919	9.6242	0.1723	0.7756	1.6658	-0.0682	0.1625	0.7941	0.6576	11.3511	-0.0036	-37.2132	6.0964	91.8	-24.2202	6.3739	-19.2212	6.2677	-23.4179	1	0	1	0	1
*7	1	F03[C-C]	(-LogEC50)=8.7320-0.0264*F03[C-C]	0.0272	-0.0336	0.0608	0	0.1648	0.7578	0.6251	10.3376	0.0529	0.8038	0.4466	-0.2649	0.2921	0.8641	0.7125	13.4414	-0.2233	-43.8629	5.9713	83	-19.9771	5.8345	-19.6912	6.1917	-19.8026	1	0	1	0	1
													R2adj = adjusted R2											tr= for traing set
													F= "F-test" statistic value											cv= leave one out cross validated
													MAE = Mean Absolute Error											Yscr= for the values of the statistical paramenters when model was employed for scrambling test in which the experimantal values (response values) were shuffled among all the training set keeping the descriptor values same for respective compound in 2000 iterations
													RSS = Residual Sum of Square											N. Y-outl. und. mod. eq. or loo and N. Y-outl. over. mod. eq.or loo = number of compounds as response outlier (standrazied residual>|0.3|) in model equation and leave-one-out procedure
													PRESS = Predicted Residual Sums of Squares Statistic											N. X-outl. = number of structural outlier compounds (h > h*), whre h is HAT value and h* is threshold HAT value
													LOF= lack of fittness
													Kxx= K correaltion index of two descriptors, it is zero for single descriptor based models
													Delta K= Kyx-KXX, where Kyx stands for K correaltion between response and descriptors
													CCC= concordance correlation coefficient
													Q2loo= cross validated leave one out value for Q2
													RMSE = Root mean square error
													Q2 LMO= Q2 leave many out, here 30% of the compounds in Table SB4.1 were employed with 2000 iterations.
[truncated: 470 more columns]
